# Supplementary material for: Italian Society of Anesthesia, Analgesia, Resuscitation, and Intensive Care expert consensus statement on the use of lung ultrasound in critically ill patients with coronavirus disease 2019 (ITACO)
Source: J Anesth Analg Crit Care. 2021 Nov 24;1:16. doi: 10.1186/s44158-021-00015-6 (PMC8611396; doi:10.1186/s44158-021-00015-6)
Supplement: Supplementary file 3 — Additional file 3. Full output of the search and the selection of potentially relevant articles [file 44158_2021_15_MOESM3_ESM.xlsx]

## Sheet: Relevant
First Author	Title	Journal	Year	DOI/ref.			Type of article	Design
Akl	Use of Chest Imaging in the Diagnosis and Management of COVID-19: A WHO Rapid Advice Guide	Radiology	2020	10.1148/radiol.2020203173			Guidelines/consensus
Alharthy A	Prospective Longitudinal Evaluation of Point-of-Care Lung Ultrasound in Critically Ill Patients With Severe COVID-19 Pneumonia	J Ultrasound Med	2020	10.1002/jum.15417			Original article	Prospective
Alharthy A	Residual Lung Injury in Patients Recovering From COVID-19 Critical Illness: A Prospective Longitudinal Point-of-Care Lung Ultrasound Study	Alharthy A	2020	10.1002/jum.15563			Original article	Prospective
Allegorico	The use of chest ultrasonography in suspected cases of COVID-19 in the emergency department	Future Sci OA	2020	10.2144/fsoa-2020-0127			Original article	Retrospective
Bar	The association of lung ultrasound images with COVID-19 infection in an emergency room cohort	Anaesthesia	2020	10.1111/anae.15175			Original article	Prospective
Bennett	Portable Pocket-Sized Ultrasound Scanner for the Evaluation of Lung Involvement in Coronavirus Disease 2019 Patients.	Ultrasound Med Biol	2020	10.1016/j.ultrasmedbio.2020.09.014			Original article	Prospective
Bonadia	Lung Ultrasound Findings Are Associated with Mortality and Need for Intensive Care Admission in COVID-19 Patients Evaluated in the Emergency Department	Ultrasound Med Biol	2020	10.1016/j.ultrasmedbio.2020.07.005			Original article	Prospective
Bosevski	Utility of combined echocardiography and lung ultrasound for coronavirus disease-19 intensive care unit patients: Case series	Open Access Macedonian Journal of Medical Sciences	2020	10.3889/oamjms.2020.5382			Case series
Bosso	Lung ultrasound as diagnostic tool for SARS-CoV-2 infection	Intern Emerg Med	2020	10.1007/s11739-020-02512-y			Original article	Retrospective
Brahier	Lung ultrasonography for risk stratification in patients with COVID-19: a prospective observational cohort study	Clin Infect Dis	2020	10.1093/cid/ciaa1408			Original article	Prospective
Buda	Consensus of the Study Group for Point-of-Care Lung Ultrasound in the intensive care management of COVID-19 patients.	Anaesthesiol Intensive Ther	2020	10.5114/ait.2020.96560			Guidelines/consensus
Buonsenso	Effectiveness of rapid lung ultrasound training program for gynecologists and obstetricians managing pregnant women with suspected COVID-19	Ultrasound Obstet Gynecol	2020	10.1002/uog.22066			Original article	Prospective
Calvo-Cebrián A	Usefulness of Lung Ultrasound Examinations Performed by Primary Care Physicians in Patients With Suspected COVID-19	J Ultrasound Med	2020	10.1002/jum.15444			Original article	Prospective
Castelao	Findings and Prognostic Value of Lung Ultrasound in COVID-19 Pneumonia	Journal of ultrasound in medicine : official journal of the American Institute of Ultrasound in Medicine	2020	10.1002/jum.15508			Original article	Prospective
Colombi	Comparison of admission chest computed tomography and lung ultrasound performance for diagnosis of COVID-19 pneumonia in populations with different disease prevalence	European Journal of Radiology	2020	2020;133 Article Number: 109344.			Original article	Retrospective
Corradi	Diaphragmatic thickening fraction as a potential predictor of response to continuous positive airway pressure ventilation in Covid-19 pneumonia: A single-center pilot study	Respir Physiol Neurobiol	2021	10.1016/j.resp.2020.103585			Original article	Prospective
Dacrema	A simple lung ultrasound protocol for the screening of COVID-19 pneumonia in the emergency department	Intern Emerg Med	2020	10.1007/s11739-020-02596-6			Original article	Retrospective
Dargent	Lung ultrasound score to monitor COVID-19 pneumonia progression in patients with ARDS	PLoS One	2020	10.1371/journal.pone.0236312			Original article	Prospective
de Alencar JCG	Lung ultrasound score predicts outcomes in COVID-19 patients admitted to the emergency department	Ann Intensive Care	2021	10.1186/s13613-020-00799-w			Original article	Prospective
de Almeida Monteiro RA	Ultrasound assessment of pulmonary fibroproliferative changes in severe COVID-19: a quantitative correlation study with histopathological findings	Intensive Care Med	2021	10.1007/s00134-020-06328-4			Original article	Prospective
Delrio	Lung ultrasound signs and cytokine profile in Covid-19 patients: a case series.	Eur Rev Med Pharmacol Sci	2020	10.26355/eurrev_202009_22799			Case series
Deng Q	Semiquantitative lung ultrasound scores in the evaluation and follow-up of critically ill patients with COVID-19: a single-center study.	Acad Radiol	2020	10.1016/j.acra.2020.07.002			Original article	Retrospective
Dennie	Canadian Society of Thoracic Radiology/Canadian Association of Radiologists Consensus Statement Regarding Chest Imaging in Suspected and Confirmed COVID-19	Canadian Association of Radiologists Journal	2020	10.1177/0846537120924606			Guidelines/consensus
Dini	Bedside wireless lung ultrasound for the evaluation of COVID-19 lung injury in senior nursing home residents	Monaldi Arch Chest Dis	2020	10.4081/monaldi.2020.1446			Original article	Prospective
Falgarone	Lung ultrasound is a reliable diagnostic technique to predict abnormal CT chest scan and to detect oxygen requirements in COVID-19 pneumonia	Aging	2020	2020;12:20 (19945-19953).			Original article	Prospective
Favot	Point-of-Care Lung Ultrasound for Detecting Severe Presentations of Coronavirus Disease 2019 in the Emergency Department: A Retrospective Analysis	Crit Care Explor	2020	10.1097/CCE.0000000000000176			Original article	Retrospective
Fonsi	Is Lung Ultrasound Imaging a Worthwhile Procedure for Severe Acute Respiratory Syndrome Coronavirus 2 Pneumonia Detection?	J Ultrasound Med	2020	10.1002/jum.15487			Original article	Prospective
García-Cruz E	Critical care ultrasonography during COVID-19 pandemic: The ORACLE protocol	Echocardiography	2020	10.1111/echo.14837			Original article	Prospective
Gaspardone	Lung Ultrasound in COVID-19 A Role Beyond the Acute Phase?	J Ultrasound Med	2020	10.1002/jum.15425			Original article	Prospective
Haak	Diagnostic accuracy of point-of-care lung ultrasound in COVID-19	Emerg Med J	2020	10.1136/emermed-2020-210125			Original article	Prospective
Haaksma	Lung ultrasound findings in patients with novel SARS-CoV-2	ERJ Open Res	2020	10.1183/23120541.00238-2020			Original article	Prospective
Hacquin	Bedside chest ultrasound to distinguish heart failure from pneumonia-related dyspnoea in older COVID-19 patients	ESC Heart Fail	2020	10.1002/ehf2.13017			Original article	Prospective
Hussain A	Multi-organ point-of-care ultrasound for COVID-19 (PoCUS4COVID): international expert consensus	Critical Care	2020	2020;24:1 Article Number: 702.			Guidelines/consensus
Iodice	Use of lung ultrasound in COVID-19: comparison with ultra-high-resolution computed tomography among 29 patients at "D. Cotugno" hospital, Naples, Italy	Infez Med	2020	Page 346-350 - Vol.28 N. 3 - 2020			Original article	Prospective
Iyengar-Kapuganti RL	Point-of-Care Ultrasound Findings and Clinical Outcomes in Patients with COVID-19	J Am Soc Echocardiogr	2020	10.1016/j.echo.2020.08.014			Original article	Retrospective
Ji	Prognostic value of bedside lung ultrasound score in patients with COVID-19	Crit Care	2020	10.1186/s13054-020-03416-1			Original article	Prospective
Johri	ASE Statement on Point-of-Care Ultrasound during the 2019 Novel Coronavirus Pandemic	J Am Soc Echocardiogr	2020	10.1016/j.echo.2020.04.017			Guidelines/consensus
Jung	Contrast enhanced ultrasound (CEUS) to assess pleural pulmonal changes in severe COVID-19 infection: First results	Clin Hemorheol Microcirc	2020	10.3233/CH-209005			Original article
Kalafat	Utility of lung ultrasound assessment for probable SARS-CoV-2 infection during pregnancy and universal screening of asymptomatic individuals	Ultrasound Obstet Gynecol	2020	10.1002/uog.23099			Original article	Retrospective
Karagoz	Accuracy of Bedside Lung Ultrasound as a Rapid Triage Tool for Suspected Covid-19 Cases	Ultrasound Quarterly	2020	10.1097/RUQ.0000000000000530			Original article	Prospective
Kumar	Interobserver agreement of lung ultrasound findings of COVID-19	J Ultrasound Med	2020	10.1002/jum.15620			Original article	Retrospective
Li	Application of lung ultrasonography in critically ill patients with COVID-19	Echocardiography	2020	10.1111/echo.14849			Original article	Prospective
Li	Lung ultrasound assessment of acute respiratory distress syndrome caused by coronavirus disease 2019: An observational study	Hong Kong Journal of Emergency Medicine	2020	10.1177/1024907920969326			Original article	Prospective
Lichter	Lung ultrasound predicts clinical course and outcomes in COVID-19 patients.	Intensive Care Med	2020	10.1007/s00134-020-06212-1.			Original article	Prospective
Liu	Ultrasound on the Frontlines of COVID-19: Report From an International Webinar	Acad Emerg Med	2020	10.1111/acem.14004			Guidelines/consensus
Lomoro	COVID-19 pneumonia manifestations at the admission on chest ultrasound, radiographs, and CT: single-center study and comprehensive radiologic literature review	Eur J Radiol Open	2020	10.1016/j.ejro.2020.100231			Original article	Prospective
Lopes	Comparison Between Lung Ultrasound and Computed Tomographic Findings in Patients With COVID-19 Pneumonia	J Ultrasound Med	2020	10.1002/jum.15521			Original article	Prospective
Lu W	A Clinical Study of Noninvasive Assessment of Lung Lesions in Patients with Coronavirus Disease-19 (COVID-19) by Bedside Ultrasound	Ultraschall Med	2020	10.1055/a-1154-8795			Original article	Retrospective
Ma	Canadian Internal Medicine Ultrasound (CIMUS) Expert Consensus Statement on the Use of Lung Ultrasound for the Assessment of Medical Inpatients With Known or Suspected Coronavirus Disease 2019	J Ultrasound Med	2020	10.1002/jum.15571			Guidelines/Consensus
Mafort	Changes in lung ultrasound of symptomatic healthcare professionals with COVID-19 pneumonia and their association with clinical findings.	J Clin Ultrasound	2020	10.1002/jcu.22905			Original article	Prospective
Marggrander	Lung Ultrasound Findings in Patients with COVID-19	SN Compr Clin Med	2020	10.1007/s42399-020-00553-0			Original article	Retrospective
Mento	On the Impact of Different Lung Ultrasound Imaging Protocols in the Evaluation of Patients Affected by Coronavirus Disease 2019: How Many Acquisitions Are Needed?	J Ultrasound Med	2020	10.1002/jum.15580			Original article	Prospective
Mohamed MFH	Frequency of Abnormalities Detected by Point-of-Care Lung Ultrasound in Symptomatic COVID-19 Patients: Systematic Review and Meta-Analysis	Am J Trop Med Hyg	2020	10.4269/ajtmh.20-0371			Systematic review and Metanalysis
Møller-Sørensen H	COVID-19 Assessment with Bedside Lung Ultrasound in a Population of Intensive Care Patients Treated with Mechanical Ventilation and ECMO	Diagnostics (Basel)	2020	10.3390/diagnostics10070447			Original article	Prospective
Mongodi	Lung Ultrasound in Patients with Acute Respiratory Failure Reduces Conventional Imaging and Health Care Provider Exposure to COVID-19	Ultrasound Med Biol	2020	10.1016/j.ultrasmedbio.2020.04.033			Original article	Prospective
Moro	A Prospective International Lung Ultrasound Analysis Study in Tertiary Maternity Wards During the Severe Acute Respiratory Syndrome Coronavirus 2 Pandemic	J Ultrasound Med	2020	10.1002/jum.15569			Original article	Prospective
Narinx N	Feasibility of using point-of-care lung ultrasound for early triage of COVID-19 patients in the emergency room.	Emerg Radiol	2020	10.1007/s10140-020-01849-3			Original article	Retrospective
Norbedo	Lung Ultrasound Point-of-View in Pediatric and Adult COVID-19 Infection	Journal of ultrasound in medicine : official journal of the American Institute of Ultrasound in Medicine	2020	doi:10.1002/jum.15475			Systematic review
Nouvenne	Lung Ultrasound in COVID-19 Pneumonia: Correlations with Chest CT on Hospital admission.	Respiration	2020	10.1159/000509223			Original article	Prospective
Nouvenne A	Point-of-Care Chest Ultrasonography as a Diagnostic Resource for COVID-19 Outbreak in Nursing Homes	J Am Med Dir Assoc	2020	10.1016/j.jamda.2020.05.050			Original article	Prospective
Ottaviani	Lung ultrasonography in patients with COVID-19: comparison with CT	Clinical Radiology	2020	10.1016/j.crad.2020.07.024			Original article	Prospective
Palmese	Daily Evaluation of COVID-19 Patients Primarily Based on Lung Ultrasound: In Times of Emergency, It's Time to Change Some Paradigms	Am J Trop Med Hyg	2020	10.4269/ajtmh.20-0596			Original article	Retrospective
Pare JR	Point-of-care Lung Ultrasound Is More Sensitive than Chest Radiograph for Evaluation of COVID-19	West J Emerg Med	2020	10.5811/westjem.2020.5.47743			Original article	Retrospective
Perrone	A New Lung Ultrasound Protocol Able to Predict Worsening in Patients Affected by Severe Acute Respiratory Syndrome Coronavirus 2 Pneumonia	J Ultrasound Med	2020	10.1002/jum.15548			Original article	Prospective
Peschel G	Interstitial lung opacities in patients with severe COVID-19 pneumonia by bedside high-resolution ultrasound in association to CO2 retention	Clin Hemorheol Microcirc	2020	10.3233/CH-200925			Original article	Prospective
Pillai	The role of the lung ultrasound in Coronavirus Disease 2019: A systematic review	Journal of Medical Ultrasound	2020	2020;28:4 (207-212).			Systematic review
Piscaglia	Benefits, Open questions and Challenges of the use of Ultrasound in the COVID-19 pandemic era. The views of a panel of worldwide international experts	Ultraschall Med.	2020	10.1055/a-1149-9872			Guidelines/consensus
Raiteri	Lung Ultrasound Is Often, but Not Always, Normal in Healthy Subjects: Considerations for COVID-19 Pandemic	Diagnostics (Basel)	2020	10.3390/diagnostics11010082			Original article	Prospective
Recinella	Clinical Role of Lung Ultrasound for the Diagnosis and Prognosis of Coronavirus Disease Pneumonia in Elderly Patients: A Pivotal Study	Gerontology	2020	10.1159/000512209			Original article	Prospective
Rojatti	Lung Ultrasound and Respiratory Pathophysiology in Mechanically Ventilated COVID-19 Patients-an Observational Trial	SN Compr Clin Med	2020	10.1007/s42399-020-00536-1			Original article	Retrospective
Sahu	Lung sonographic findings in COVID-19 patients	American Journal of Emergency Medicine	2020	10.1016/j.ajem.2020.08.080	(2020). Date of Publication: 2020		Original article	Prospective
Şan	Role of lung ultrasonography in the diagnosis of COVID-19 patients admitted to the emergency department	Notf Rett Med	2020	10.1007/s10049-020-00807-3			Original article	Prospective
Schmid B	Lung ultrasound in the emergency department - a valuable tool in the management of patients presenting with respiratory symptoms during the SARS-CoV-2 pandemic	BMC Emerg Med	2020	10.1186/s12873-020-00389-w			Original article	Retrospective
Shumilov	Comparison of Chest Ultrasound and Standard X-Ray Imaging in COVID-19 Patients	Ultrasound Int Open	2020	10.1055/a-1217-1603			Original article	Prospective
Smargiassi	Lung Ultrasound for COVID-19 Patchy Pneumonia: Extended or Limited Evaluations?	J Ultrasound Med	2020	10.1002/jum.15428			Original article	Retrospective
Soldati	Proposal for International Standardization of the Use of Lung Ultrasound for Patients With COVID-19: A Simple, Quantitative, Reproducible Method	J Ultrasound Med	2020	10.1002/jum.15285			Guidelines/consensus
Sorlini	The role of lung ultrasound as a frontline diagnostic tool in the era of COVID-19 outbreak	Intern Emerg Med	2020	10.1007/s11739-020-02524-8			Original article	Retrospective
Tan G	Use of Lung Ultrasound to Differentiate Coronavirus Disease 2019 (COVID-19) Pneumonia From Community-Acquired Pneumonia	Ultrasound Med Biol	2020	10.1016/j.ultrasmedbio.2020.05.006			Original article	Retrospective
Trauer	The utility of lung ultrasound in COVID-19: A systematic scoping review	Ultrasound	2020	2020;28:4 (208-222)			Systematic review
Tung-Chen Y	Correlation between Chest Computed Tomography and Lung Ultrasonography in Patients with Coronavirus Disease 2019 (COVID-19)	Ultrasound Med Biol		10.1016/j.ultrasmedbio.2020.07.003			Original article	Prospective
Veronese	Prognostic Value of Lung Ultrasonography in Older Nursing Home Residents Affected by COVID-19	J Am Med Dir Assoc	2020	10.1016/j.jamda.2020.07.034			Original article	Retrospective
Walsh	Point-of-care Lung Ultrasound Is Useful to Evaluate Emergency Department Patients for COVID-19	West J Emerg Med	2020	10.5811/westjem.2020.8.49205			Original article	Retrospective
Wang	Chinese Association of Anesthesiologists Expert Consensus on the Use of Perioperative Ultrasound in Coronavirus Disease 2019 Patients.	J Cardiothorac Vasc Anesth	2020	10.1053/j.jvca.2020.04.002			Guidelines/consensus
Wangüemert Perez	Prognostic value of lung ultrasound and its link with inflammatory biomarkers in patients with SARS-CoV-2 infection	Respiratory Medicine and Research	2021	10.1016/j.resmer.2020.1008092			Original article	Retrospective
Xing	Lung ultrasound findings in patients with COVID-19 pneumonia	Critical Care	2020	10.1186/s13054-020-02876-9			Case series
Yang	Lung ultrasonography versus chest CT in COVID-19 pneumonia: a two-centered retrospective comparison study from China	Intensive Care Med	2020	10.1007/s00134-020-06096-1			Original article	Retrospective
Yassa	Outcomes of universal SARS-CoV-2 testing program in pregnant women admitted to hospital and the adjuvant role of lung ultrasound in screening: a prospective cohort study	J Matern Fetal Neonatal Med	2020	10.1080/14767058.2020.1798398			Original article	Prospective
Yassa	Lung ultrasonography in pregnant women during the COVID-19 pandemic: an interobserver agreement study among obstetricians	Ultrasonography	2020	10.14366/usg.20084			Original article	Prospective
Yasukawa	Point-of-care lung ultrasound findings in patients with COVID-19 Pneumonia	American Journal of Tropical Medicine and Hygiene	2020	10.4269/ajtmh.20-0280			Original article	Retrospective
Yau	Point-of-care ultrasound in the COVID-19 era: A scoping review	Echocardiography	2020	10.1111/echo.14951			Systematic review
Youssef	Lung Ultrasound Is Not a Useful Screening Tool for Severe Acute Respiratory Syndrome Coronavirus 2 in Pregnant Women: A Pilot Study	J Ultrasound Med	2020	10.1002/jum.15451			Original article	Prospective
Zanforlin	Lung Ultrasound in the Emergency Department for Early Identification of COVID-19 Pneumonia	Respiration	2020	10.1159/000512782			Original article	Retrospective
Zanforlin	How Is COVID-19 Changing Lung Ultrasound? A Survey by the Thoracic Ultrasound Academy	Journal of ultrasound in medicine : official journal of the American Institute of Ultrasound in Medicine	2020	10.1002/jum.15398			Survey
Zhang Y	Lung Ultrasound Findings in Patients With Coronavirus Disease (COVID-19)	AJR Am J Roentgenol	2020	10.2214/AJR.20.23513			Original article	Prospective
Zhao L	Lung Ultrasound Score in Evaluating the Severity of Coronavirus Disease 2019 (COVID-19) Pneumonia	Ultrasound Med Biol	2020	10.1016/j.ultrasmedbio.2020.07.024			Original article	Prospective
Zhu	Utility of Point-of-Care Lung Ultrasound for Clinical Classification of COVID-19	Ultrasound Med Biol	2020	10.1016/j.ultrasmedbio.2020.09.010			Original article	Prospective
Zhu	Ultrasonic Characteristics and Severity Assessment of Lung Ultrasound in COVID-19 Pneumonia in Wuhan, China: A Retrospective, Observational Study	Engineering (Beijing)	2020	10.1016/j.eng.2020.09.007			Original article	Retrospective
Zieleskiewicz L	Comparative study of lung ultrasound and chest computed tomography scan in the assessment of severity of confirmed COVID-19 pneumonia	Intensive Care Med	2020	10.1007/s00134-020-06186-0			Original article	Prospective
Zotzmann	Combining lung ultrasound and Wells score for diagnosing pulmonary embolism in critically ill COVID-19 patients	J Thromb Thrombolysis	2020	10.1007/s11239-020-02323-0			Original article	Retrospective
Zou	Application of Critical Care Ultrasound in Patients With COVID-19: Our Experience and Perspective.	IEEE Trans Ultrason Ferroelectr Freq Control	2020	10.1109/TUFFC.2020.3020628			Original article	Prospective

## Sheet: Relevant Other sources
First author	Title	Journal	Year	Doi	Type of article	Design
Stevic	Lung Recruitability Evaluated by Recruitment-to-inflation Ratio and Lung Ultrasound in COVID-19 Acute Respiratory Distress Syndrome	AJRCCM	2021	10.1164/rccm.202012-4447LE	Original article	Prospective
Rousset	Bedside ultrasound monitoring of prone position induced lung infation	Intensive Care Med	2021	10.1007/s00134-021-06347-9	Original article	Prospective
Volpicelli	Lung ultrasound for the early diagnosis of COVID-19 pneumonia: an international multicenter study	Intensive Care Med	2021	10.1007/s00134-021-06373-7	Original article	Prospective

## Sheet: Relevant pre-print
First Author	Title	Journal	Year	DOI	Type	Design
Arntfield R.	Development of a deep learning classifier to accurately distinguish COVID-19 from look-a-like pathology on lung ultrasound	medRxiv	2020	10.1101/2020.10.13.20212258	Original article	Prospective
Benchoufi M.	Lung injury in patients with or suspected COVID-19 : a comparison between lung ultrasound and chest CT-scanner severity assessments, an observational study	medRxiv	2020	10.1101/2020.04.24.20069633	Original article	Prospective
Burkert J.	LUNG ULTRASOUND FINDINGS IN COVID-19 RESPIRATORY DISEASE AND CORRELATION TO DISEASE SEVERITY	medRxiv	2020	10.1101/2020.09.28.20182626	Original article	Retrospective
Fernandez LFP	LUNG ULTRASOUND FINDINGS IN MEXICAN PATIENTS WITH SARS COV2 INFECTION	medRxiv	2020	10.1101/2020.07.16.20146704	Original article	Retrospective
Kumar A.	Lung Ultrasound Findings in Patients Hospitalized with Covid-19	medRxiv	2020	10.1101/2020.06.25.20140392	Case Series
Pérez ALW	A link between inflammatory biomarkers and lung ultrasound observations in patients with SARS-CoV-2 infection	medRxiv	2020	10.1101/2020.06.22.20134270	Original article	Retrospective
Rasch S.	Increased extravascular lung water index (EVLWI) reflects rapid inflammatory oedema and mortality in COVID-19 associated ARDS	medRxiv	2020	10.1101/2020.09.11.20192526	Original article	Prospective
Tung-Chen Y.	THE ROLE OF POINT-OF-CARE ULTRASONOGRAPHY IN THE INITIAL CHARACTERIZATION OF COVID-19 PATIENTS: RESULTS FROM A PROSPECTIVE MULTICENTRIC STUDY	medRxiv	2020	10.1101/2020.05.15.20103333	Original article	Prospective

## Sheet: PubMed
First Author	Title	Journal	DOI
A AS	Recommendations, Practices and Infrastructural Model for the Dental Radiology Set-up in Clinical and Academic Institutions in the COVID-19 Era	Biology (Basel)	10.3390/biology9100334
A GM	COVID-19 Tragic Pandemic: Concerns over Unintentional "Directed Accelerated Evolution" of Novel Coronavirus (SARS-CoV-2) and Introducing a Modified Treatment Method for ARDS	J Biomed Phys Eng	10.31661/jbpe.v0i0.2003-1085
A'Court C	COVID-19 and cardiac considerations in the community	Br J Gen Pract	10.3399/bjgp20X713141
Aaløkken TM	Diagnostic imaging of COVID-19 patients	Tidsskr Nor Laegeforen	10.4045/tidsskr.20.0332
Abbasi J	Portable MRI-Coming to the ICU?	JAMA	10.1001/jama.2020.19612
Abbasi-Oshaghi E	Diagnosis and treatment of coronavirus disease 2019 (COVID-19): Laboratory, PCR, and chest CT imaging findings	Int J Surg	10.1016/j.ijsu.2020.05.018
Abbasian Ardakani A	COVIDiag: a clinical CAD system to diagnose COVID-19 pneumonia based on CT findings	Eur Radiol	10.1007/s00330-020-07087-y
Abdel-Basst M	A model for the effective COVID-19 identification in uncertainty environment using primary symptoms and CT scans	Health Informatics J	10.1177/1460458220952918
Abdi S	The association of SARS-CoV-2 infection and acute disseminated encephalomyelitis without prominent clinical pulmonary symptoms	J Neurol Sci	10.1016/j.jns.2020.117001
Abdollahi H	Less is More: Intelligent Intensive Care for SARS-CoV-2 Based on the Imaging Data	J Med Imaging Radiat Sci	10.1016/j.jmir.2020.04.002
Abel JT	Display Characteristics and Their Impact on Digital Pathology: A Current Review of Pathologists' Future "Microscope"	J Pathol Inform	10.4103/jpi.jpi_38_20
Abenza-Abildúa MJ	Encephalopathy in severe SARS-CoV2 infection: Inflammatory or infectious?	Int J Infect Dis	10.1016/j.ijid.2020.07.020
Abenza-Abildúa MJ	Neurological complications in critical patients with COVID-19	Neurologia	10.1016/j.nrl.2020.07.014
Abernethy K	Coexistent COVID-19 pneumonia and pulmonary embolism: challenges in identifying dual pathology	Thorax	10.1136/thoraxjnl-2020-215011
Abeysekera KW	Spontaneous portomesenteric thrombosis in a non-cirrhotic patient with SARS-CoV-2 infection	BMJ Case Rep	10.1136/bcr-2020-238906
Abou-Arab O	Inhaled nitric oxide for critically ill Covid-19 patients: a prospective study	Crit Care	10.1186/s13054-020-03371-x
Abou-Arab O	Tracheal trauma after difficult airway management in morbidly obese patients with COVID-19	Br J Anaesth	10.1016/j.bja.2020.04.004
Abramowicz JS	ISUOG Safety Committee Position Statement on use of personal protective equipment and hazard mitigation in relation to SARS-CoV-2 for practitioners undertaking obstetric and gynecological ultrasound	Ultrasound Obstet Gynecol	10.1002/uog.22035
Abrams ER	Point-of-Care Ultrasound in the Evaluation of COVID-19	J Emerg Med	10.1016/j.jemermed.2020.06.032
Abrishami A	Clinical Course, Imaging Features, and Outcomes of COVID-19 in Kidney Transplant Recipients	Eur Urol	10.1016/j.eururo.2020.04.064
Abrishami A	Clinical and Radiologic Characteristics of COVID-19 in Patients With CKD	Iran J Kidney Dis
Abu-Rustum RS	ISUOG Consensus Statement on organization of routine and specialist obstetric ultrasound services in context of COVID-19	Ultrasound Obstet Gynecol	10.1002/uog.22029
Abu-Zidan FM	Simplified visual aid to detect early CT findings in COVID-19 pneumonia for non-radiologists	Eur J Trauma Emerg Surg	10.1007/s00068-020-01452-8
Abushahin A	A Case of Spontaneous Pneumothorax 21 Days After Diagnosis of Coronavirus Disease 2019 (COVID-19) Pneumonia	Am J Case Rep	10.12659/AJCR.925787
Abuzeineh M	COVID-19 Early After a Deceased Donor Kidney Transplant Surgery	Transplantation	10.1097/TP.0000000000003439
Acharya D	Clinical Characteristics of the COVID-19 Patients with Pneumonia Detected by Computerized Tomography but Negative for Infiltration by X-ray	Healthcare (Basel)	10.3390/healthcare8040518
Achour A	Chest CT-scan finding of asymptomatic COVID-19 pneumonia: a prospective 542 patients' single center study	Pan Afr Med J	10.11604/pamj.2020.36.257.23632
Ackermann M	Visualization of SARS-CoV-2 in the Lung. Reply	N Engl J Med	10.1056/NEJMc2030450
Acquavia MA	Detection and quantification of Covid-19 antiviral drugs in biological fluids and tissues	Talanta	10.1016/j.talanta.2020.121862
Adam EJ	COVID-19: could CT provide the best population level biomarker? Incidental COVID-19 in major trauma patients suggests higher than predicted rates of infection in London	Clin Radiol	10.1016/j.crad.2020.10.008
Adams HJA	Systematic Review and Meta-Analysis on the Value of Chest CT in the Diagnosis of Coronavirus Disease (COVID-19): Sol Scientiae, Illustra Nos	AJR Am J Roentgenol	10.2214/AJR.20.23391
Adams HJA	Chest CT Imaging Signature of Coronavirus Disease 2019 Infection: In Pursuit of the Scientific Evidence	Chest	10.1016/j.chest.2020.06.025
Adams SJ	Chest imaging in patients with suspected COVID-19	CMAJ	10.1503/cmaj.200626
Adams SJ	Telerobotic ultrasound to provide obstetrical ultrasound services remotely during the COVID-19 pandemic	J Telemed Telecare	10.1177/1357633X20965422
Adelhoefer S	Declining interest in clinical imaging during the COVID-19 pandemic: An analysis of Google Trends data	Clin Imaging	10.1016/j.clinimag.2020.11.037
Afat S	Dual-Energy Computed Tomography of the Lung in COVID-19 Patients: Mismatch of Perfusion Defects and Pulmonary Opacities	Diagnostics (Basel)	10.3390/diagnostics10110870
Afolabi BI	Multimodality imaging of coronavirus disease 2019 (COVID-19): a pictorial essay	Pol J Radiol	10.5114/pjr.2020.97957
Afrazi A	Cavitary lung lesions and pneumothorax in a healthy patient with active coronavirus-19 (COVID-19) viral pneumonia	Interact Cardiovasc Thorac Surg	10.1093/icvts/ivaa238
Afshar H	Evolution and resolution of brain involvement associated with SARS- CoV2 infection: A close Clinical - Paraclinical follow up study of a case	Mult Scler Relat Disord	10.1016/j.msard.2020.102216
Afshar Y	Clinical guidance and perinatal care in the era of coronavirus disease 2019 (COVID-19)	J Perinat Med	10.1515/jpm-2020-0400
Agarwal A	Neurological emergencies associated with COVID-19: stroke and beyond	Emerg Radiol	10.1007/s10140-020-01837-7
Agarwal M	Impact of the COVID-19 pandemic on emergency CT head utilization in Ontario-an observational study of tertiary academic hospitals	Emerg Radiol	10.1007/s10140-020-01857-3
Agarwal S	Cerebral Microbleeds and Leukoencephalopathy in Critically Ill Patients With COVID-19	Stroke	10.1161/STROKEAHA.120.030940
Aggarwal S	Obesity and Metabolic Surgery Society of India (OSSI) Recommendations for Bariatric and Metabolic Surgery Practice During the COVID-19 Pandemic	Obes Surg	10.1007/s11695-020-04940-3
Aggeli C	A reappraisal of the role of transthoracic ultrasound in the era of COVID-19: Patient evaluation through new windows	Hellenic J Cardiol	10.1016/j.hjc.2020.06.003
Agostini A	Proposal of a low-dose, long-pitch, dual-source chest CT protocol on third-generation dual-source CT using a tin filter for spectral shaping at 100 kVp for CoronaVirus Disease 2019 (COVID-19) patients: a feasibility study	Radiol Med	10.1007/s11547-020-01179-x
Agricola E	Heart and Lung Multimodality Imaging in COVID-19	JACC Cardiovasc Imaging	10.1016/j.jcmg.2020.05.017
Águila-Gordo D	Acute myelitis and SARS-CoV-2 infection. A new etiology of myelitis?	J Clin Neurosci	10.1016/j.jocn.2020.07.074
Ahamed J	Severe aortic stenosis patient risk during the COVID-19 pandemic	Open Heart	10.1136/openhrt-2020-001355
Ahmed AOE	Case Report: COVID-19 Masquerading as an Acute Surgical Abdomen	Am J Trop Med Hyg	10.4269/ajtmh.20-0559
Ahmed M	Optimizing breast cancer surgery during the COVID-19 pandemic	Breast Cancer	10.1007/s12282-020-01160-6
Ahmed T	Rare Presentation of Pulmonary Embolism Amidst Coronavirus Disease 2019 Era: Utility of Multiorgan Ultrasonography	Cureus	10.7759/cureus.8452
Ahn MY	Four cases of coronavirus disease 2019 in the early stage of pandemic of South Korea: a single public hospital experience	Korean J Intern Med	10.3904/kjim.2020.079
Ai T	Correlation of Chest CT and RT-PCR Testing for Coronavirus Disease 2019 (COVID-19) in China: A Report of 1014 Cases	Radiology	10.1148/radiol.2020200642
Aiolfi A	Late histological findings in symptomatic COVID-19 patients: A case report	Medicine (Baltimore)	10.1097/MD.0000000000021046
Ajeigbe T	Severe parapharyngeal abscess that developed significant complications: management during the COVID-19 pandemic	BMJ Case Rep	10.1136/bcr-2020-236449
Ajiboye OK	Chest imaging findings in COVID-19 patients: a case series from Nigeria	Pan Afr Med J	10.11604/pamj.2020.37.39.25006
Ajlan AM	Middle East respiratory syndrome coronavirus (MERS-CoV) infection: chest CT findings	AJR Am J Roentgenol	10.2214/AJR.14.13021
Akçay Ş	Radiological approaches to COVID-19 pneumonia	Turk J Med Sci	10.3906/sag-2004-160
Akkoyunlu Y	The successful management of an elderly Covid-19 infected patient by plasmapheresis	Transfus Apher Sci	10.1016/j.transci.2020.102924
Akl EA	Use of Chest Imaging in the Diagnosis and Management of COVID-19: A WHO Rapid Advice Guide	Radiology	10.1148/radiol.2020203173
Akşit E	Ticagrelor Can Be an Important Agent in the Treatment of Severe COVID-19 Patients with Myocardial Infarction	Balkan Med J	10.4274/balkanmedj.galenos.2020.2020.4.100
Akudjedu TN	Impact of the COVID-19 pandemic on radiography practice: findings from a UK radiography workforce survey	BJR Open	10.1259/bjro.20200023
Al Kasab S	Letter to the Editor 'Acute stroke management during the COVID-19 Pandemic: from Trough of Disillusionment to Slope of Enlightenment'	World Neurosurg	10.1016/j.wneu.2020.04.153
Al Mutair A	Clinical, epidemiological, and laboratory characteristics of mild-to-moderate COVID-19 patients in Saudi Arabia: an observational cohort study	Eur J Med Res	10.1186/s40001-020-00462-x
Al-Dalahmah O	Neuronophagia and microglial nodules in a SARS-CoV-2 patient with cerebellar hemorrhage	Acta Neuropathol Commun	10.1186/s40478-020-01024-2
Al-Hameed FM	Spontaneous intracranial hemorrhage in a patient with Middle East respiratory syndrome corona virus	Saudi Med J	10.15537/smj.2017.2.16255
Al-Hebshi A	A Saudi family with sickle cell disease presented with acute crises and COVID-19 infection	Pediatr Blood Cancer	10.1002/pbc.28547
Al-Shokri SD	Case Report: COVID-19-Related Pneumothorax-Case Series Highlighting a Significant Complication	Am J Trop Med Hyg	10.4269/ajtmh.20-0713
Alalwan AA	A Hemodialysis Patient with Severe COVID-19 Pneumonia	Cureus	10.7759/cureus.7995
Alay H	Cerebral Infarction in an Elderly Patient with Coronavirus Disease	Rev Soc Bras Med Trop	10.1590/0037-8682-0307-2020
Albadr MAA	Optimised genetic algorithm-extreme learning machine approach for automatic COVID-19 detection	PLoS One	10.1371/journal.pone.0242899
Albahli S	Detection of coronavirus disease from X-ray images using deep learning and transfer learning algorithms	J Xray Sci Technol	10.3233/XST-200720
Albahli S	Efficient GAN-based Chest Radiographs (CXR) augmentation to diagnose coronavirus disease pneumonia	Int J Med Sci	10.7150/ijms.46684
Albahri OS	Systematic review of artificial intelligence techniques in the detection and classification of COVID-19 medical images in terms of evaluation and benchmarking: Taxonomy analysis, challenges, future solutions and methodological aspects	J Infect Public Health	10.1016/j.jiph.2020.06.028
Albano D	Incidental Findings Suggestive of COVID-19 in Asymptomatic Patients Undergoing Nuclear Medicine Procedures in a High-Prevalence Region	J Nucl Med	10.2967/jnumed.120.246256
Albano D	Impact of coronavirus disease 2019 (COVID-19) emergency on Italian radiologists: a national survey	Eur Radiol	10.1007/s00330-020-07046-7
Albarello F	2019-novel Coronavirus severe adult respiratory distress syndrome in two cases in Italy: An uncommon radiological presentation	Int J Infect Dis	10.1016/j.ijid.2020.02.043
Albert CL	The Enemy Within: Sudden-Onset Reversible Cardiogenic Shock With Biopsy-Proven Cardiac Myocyte Infection by Severe Acute Respiratory Syndrome Coronavirus 2	Circulation	10.1161/CIRCULATIONAHA.120.050097
Albtoush OM	Chest CT scan features from 302 patients with COVID-19 in Jordan	Eur J Radiol Open	10.1016/j.ejro.2020.100295
Alcázar-Navarrete B	[Management and Follow up of Respiratory Patients in the Post-COVID-19 Era: Are We Ready Yet?]	Arch Bronconeumol	10.1016/j.arbres.2020.05.003
Alcoberro Torres L	Thrombus in the right atrium after COVID-19 pneumonia	Rev Esp Cardiol (Engl Ed)	10.1016/j.rec.2020.06.023
Alexander LK	Echocardiographic changes following rabbit coronavirus infection	Adv Exp Med Biol	10.1007/978-1-4615-1899-0_18
Alfageme M	Venous Doppler ultrasound in critically Ill COVID-19 patients: game changer in anticoagulation therapy	Ultrasound J	10.1186/s13089-020-00201-7
Alfaraj SH	The impact of co-infection of influenza A virus on the severity of Middle East Respiratory Syndrome Coronavirus	J Infect	10.1016/j.jinf.2017.02.001
Alfaraj SH	Middle East respiratory syndrome coronavirus in pediatrics: a report of seven cases from Saudi Arabia	Front Med	10.1007/s11684-017-0603-y
Alfraji N	Anti-synthetase syndrome: a rare and challenging diagnosis for bilateral ground-glass opacities-a case report with literature review	BMC Pulm Med	10.1186/s12890-020-01388-0
Alfuraih AM	Point of care lung ultrasound in COVID-19: hype or hope?	BJR Open	10.1259/bjro.20200027
Alhakeem A	Case Report: COVID-19-Associated Bilateral Spontaneous Pneumothorax-A Literature Review	Am J Trop Med Hyg	10.4269/ajtmh.20-0680
Alharthy A	SARS-CoV-2 Complicated by Sinusitis and Co-Infection with Human Metapneumovirus	R I Med J (2013)
Alharthy A	Prospective Longitudinal Evaluation of Point-of-Care Lung Ultrasound in Critically Ill Patients With Severe COVID-19 Pneumonia	J Ultrasound Med	10.1002/jum.15417
Alharthy A	Residual Lung Injury in Patients Recovering From COVID-19 Critical Illness: A Prospective Longitudinal Point-of-Care Lung Ultrasound Study	J Ultrasound Med	10.1002/jum.15563
Alharthy A	COVID-19 in a patient with a flare of systemic lupus erythematosus: A rare case-report	Respir Med Case Rep	10.1016/j.rmcr.2020.101252
Alharthy A	Thrombolysis in severe COVID-19 pneumonia with massive pulmonary embolism	Am J Emerg Med	10.1016/j.ajem.2020.07.068
Alhogbani T	Acute myocarditis associated with novel Middle east respiratory syndrome coronavirus	Ann Saudi Med	10.5144/0256-4947.2016.78
Alicea Marrero MM	Posthematopoietic stem cell transplant COVID-19 infection in a pediatric patient with IPEX syndrome	Pediatr Blood Cancer	10.1002/pbc.28578
Alilio PM	Lung point-of-care (POCUS) ultrasound in a pediatric COVID-19 case	Radiol Case Rep	10.1016/j.radcr.2020.09.007
Alizadehasl A	Infectious endocarditis of the prosthetic mitral valve after COVID-19 infection	Eur Heart J	10.1093/eurheartj/ehaa852
Aljondi R	Diagnostic Value of Imaging Modalities for COVID-19: Scoping Review	J Med Internet Res	10.2196/19673
AlKetbi R	Acute myelitis as a neurological complication of Covid-19: A case report and MRI findings	Radiol Case Rep	10.1016/j.radcr.2020.06.001
Alkhafaji M	A case of lung ultrasound findings in a 73-year-old male with COVID-19	Vis J Emerg Med	10.1016/j.visj.2020.100796
Alkhaibary A	Common Carotid Artery Occlusion in a Young Patient: Can Large-Vessel Stroke Be the Initial Clinical Manifestation of Coronavirus Disease 2019?	World Neurosurg	10.1016/j.wneu.2020.08.154
Allam AE	Ultrasound-Guided Interventions During the COVID-19 Pandemic-A New Challenge	Am J Phys Med Rehabil	10.1097/PHM.0000000000001467
Allam SR	Interleukin-6 receptor antagonist therapy to treat SARS-CoV-2 driven inflammatory syndrome in a kidney transplant recipient	Transpl Infect Dis	10.1111/tid.13326
Allegorico E	The use of chest ultrasonography in suspected cases of COVID-19 in the emergency department	Future Sci OA	10.2144/fsoa-2020-0127
Allen BD	Society for Cardiovascular Magnetic Resonance (SCMR) guidance for re-activation of cardiovascular magnetic resonance practice after peak phase of the COVID-19 pandemic	J Cardiovasc Magn Reson	10.1186/s12968-020-00654-8
Allinovi M	Lung Ultrasound May Support Diagnosis and Monitoring of COVID-19 Pneumonia	Ultrasound Med Biol	10.1016/j.ultrasmedbio.2020.07.018
Alloway BC	Suspected case of COVID-19-associated pancreatitis in a child	Radiol Case Rep	10.1016/j.radcr.2020.06.009
Almqvist J	Neurological manifestations of coronavirus infections - a systematic review	Ann Clin Transl Neurol	10.1002/acn3.51166
Alonso Sanchez J	PET/CT of COVID-19 as an Organizing Pneumonia	Clin Nucl Med	10.1097/RLU.0000000000003174
Aloysius MM	COVID-19 presenting as acute pancreatitis	Pancreatology	10.1016/j.pan.2020.05.003
Alqahtani SA	Principles of Care for Patients with Liver Disease During the Coronavirus Disease 2019 (COVID-19) Pandemic: Position Statement of the Saudi Association for the Study of Liver Disease and Transplantation	Ann Saudi Med	10.5144/0256-4947.2020.273
Alsabri M	COVID-19 Infection in a Child Presenting With Functional Intestinal Obstruction	Cureus	10.7759/cureus.11448
Alschuler KN	Rapid transfer of knowledge for multiple sclerosis clinical care during COVID-19: ECHO MS	Mult Scler Relat Disord	10.1016/j.msard.2020.102600
Alsharif MH	Deep learning applications to combat the dissemination of COVID-19 disease: a review	Eur Rev Med Pharmacol Sci	10.26355/eurrev_202011_23640
Alsharif W	Effectiveness of COVID-19 diagnosis and management tools: A review	Radiography (Lond)	10.1016/j.radi.2020.09.010
Altmayer S	Comparison of the computed tomography findings in COVID-19 and other viral pneumonia in immunocompetent adults: a systematic review and meta-analysis	Eur Radiol	10.1007/s00330-020-07018-x
Altuntas Aydin O	HIV/SARS-CoV-2 coinfected patients in Istanbul, Turkey	J Med Virol	10.1002/jmv.25955
Alvin MD	The Impact of COVID-19 on Radiology Trainees	Radiology	10.1148/radiol.2020201222
Amador Penco FB	Massive subcutaneous emphysema in patient SARS-CoV-2 positive	Rev Esp Anestesiol Reanim	10.1016/j.redar.2020.06.011
Amalou A	Targeted early chest CT in COVID-19 outbreaks as diagnostic tool for containment of the pandemic-A multinational opinion	Diagn Interv Radiol	10.5152/dir.2020.20231
Amaral LTW	Abdominal symptoms as initial manifestation of COVID-19: a case series	Einstein (Sao Paulo)	10.31744/einstein_journal/2020RC5831
Amaral LTW	Hemophagocytic syndrome: a potential COVID-19 complication	J Bras Pneumol	10.36416/1806-3756/e20200296
Amaral LTW	Lung cavitation in COVID-19: co-infection complication or rare evolution?	Einstein (Sao Paulo)	10.31744/einstein_journal/2020ai5822
Amin R	Incidental COVID-19 on PET/CT imaging	CMAJ	10.1503/cmaj.200831
Amini H	A case of COVID-19 lung infection first detected by [18F]FDG PET-CT	Eur J Nucl Med Mol Imaging	10.1007/s00259-020-04821-y
Aminlari A	A Case of Covid-19 Diagnosed at Home With Portable Ultrasound and Confirmed With Home Serology Test	J Emerg Med	10.1016/j.jemermed.2020.10.022
Amir M	COVID-19 concomitant with infective endocarditis: A case report and review of management	Int J Infect Dis	10.1016/j.ijid.2020.06.061
Amoozgar B	Symptomatic pericardial effusion in the setting of asymptomatic COVID-19 infection: A case report	Medicine (Baltimore)	10.1097/MD.0000000000022093
Amukotuwa SA	Where have our patients gone? The impact of COVID-19 on stroke imaging and intervention at an Australian stroke center	J Med Imaging Radiat Oncol	10.1111/1754-9485.13093
Amyar A	Multi-task deep learning based CT imaging analysis for COVID-19 pneumonia: Classification and segmentation	Comput Biol Med	10.1016/j.compbiomed.2020.104037
An P	Asymptomatic Patients with Novel Coronavirus Disease (COVID-19)	Balkan Med J	10.4274/balkanmedj.galenos.2020.2020.4.20
An P	Computed tomography manifestations of COVID-19 pneumonia	Br J Hosp Med (Lond)	10.12968/hmed.2020.0104
An P	CT Manifestations of Novel Coronavirus Pneumonia: A Case Report	Balkan Med J	10.4274/balkanmedj.galenos.2020.2020.2.15
An P	Novel coronavirus SARS-CoV-2: familial spread resulting in COVID-19 pneumonia in a pediatric patient	Diagn Interv Radiol	10.5152/dir.2020.20157
An P	Postpartum exacerbation of antenatal COVID-19 pneumonia in 3 women	CMAJ	10.1503/cmaj.200553
Anastasopoulos C	Development and clinical implementation of tailored image analysis tools for COVID-19 in the midst of the pandemic: The synergetic effect of an open, clinically embedded software development platform and machine learning	Eur J Radiol	10.1016/j.ejrad.2020.109233
Anderson KR	A 16-Year-Old Boy With Cough and Fever in the Era of COVID-19	Pediatrics	10.1542/peds.2020-008235
Andica C	Scan-rescan and inter-vendor reproducibility of neurite orientation dispersion and density imaging metrics	Neuroradiology	10.1007/s00234-019-02350-6
Andonegui-Elguera S	Molecular Alterations Prompted by SARS-CoV-2 Infection: Induction of Hyaluronan, Glycosaminoglycan and Mucopolysaccharide Metabolism	Arch Med Res	10.1016/j.arcmed.2020.06.011
Andreini D	Extent of lung involvement over severity of cardiac disease for the prediction of adverse outcome in COVID-19 patients with cardiovascular disease	Int J Cardiol	10.1016/j.ijcard.2020.10.006
Angelov P	Towards explainable deep neural networks (xDNN)	Neural Netw	10.1016/j.neunet.2020.07.010
Anile A	COVID-19: The New Ultrasound Alphabet in SARS-CoV-2 Era	Anesth Analg	10.1213/ANE.0000000000005142
Anile A	COVID: the new ultrasound alphabet in SARS-CoV-2 era	Anesth Analg	10.1213/ANE.0000000000005142
Annunziata S	Impact of the COVID-19 pandemic in nuclear medicine departments: preliminary report of the first international survey	Eur J Nucl Med Mol Imaging	10.1007/s00259-020-04874-z
Annunziata S	Role of 2-[(18)F]FDG as a Radiopharmaceutical for PET/CT in Patients with COVID-19: A Systematic Review	Pharmaceuticals (Basel)	10.3390/ph13110377
Anteby R	The Impact of the Coronavirus Disease 2019 Outbreak on the Attendance of Patients with Surgical Complaints at a Tertiary Hospital Emergency Department	J Laparoendosc Adv Surg Tech A	10.1089/lap.2020.0465
Anthi A	A Severe COVID-19 Case Complicated by Right Atrium Thrombus	Am J Case Rep	10.12659/AJCR.926915
Antoch G	SARS-CoV-2/COVID-19: Empfehlungen für die Radiologische Versorgung - Eine Stellungnahme der Deutschen Röntgengesellschaft (DRG), der Deutschen Gesellschaft für Neuroradiologie (DGNR), der Gesellschaft für Pädiatrische Radiologie (GPR), der Deutschen Gesellschaft für Interventionelle Radiologie (DeGIR), des Berufsverbands der Neuroradiologen (BDNR) und des Berufsverbands der Radiologen (BDR)	Rofo	10.1055/a-1149-3625
Antolín E	[How to organize a Fetal Medicine Unit in the context of COVID-19 pandemic. Safe measures for obstetric scans and equipment cleaning]	Clin Invest Ginecol Obstet	10.1016/j.gine.2020.06.013
Antonini-Canterin F	Document Addressed to Cardiovascular Echography Operators at the Time of COVID-19: A Document by the "Società Italiana di Ecocardiografia e CardioVascular Imaging" Board 2019-2021	J Cardiovasc Echogr	10.4103/jcecho.jcecho_27_20
Antonio GE	Imaging in severe acute respiratory syndrome (SARS)	Clin Radiol	10.1016/s0009-9260(03)00308-8
Antonopoulou PG	How Big is the Hole? Measuring Intra- and Inter-Individual Agreement in Macular Hole Size Measurements	Curr Eye Res	10.1080/02713683.2019.1708956
Antúnez-Montes OY	Proposal to Unify the Colorimetric Triage System With the Standardized Lung Ultrasound Score for COVID-19	J Ultrasound Med	10.1002/jum.15446
Antúnez-Montes OY	Routine use of Point-of-Care lung ultrasound during the COVID-19 pandemic	Med Intensiva	10.1016/j.medin.2020.04.010
Antúnez-Montes OY	Feasibility of Lung Point-of-Care Ultrasound for Patients With COVID-19 in Air Medical Transport: Triage of 2 Initially Suspected Cases on Mexico's Front Line	J Ultrasound Med	10.1002/jum.15414
Antùnez-Montes OY	Rationale for the Routine Application of Lung Ultrasound in the Management of Coronavirus Disease 2019 (COVID-19) Patients in Middle- to Low-Income Countries	Ultrasound Med Biol	10.1016/j.ultrasmedbio.2020.05.020
Anzalone N	Multifocal laminar cortical brain lesions: a consistent MRI finding in neuro-COVID-19 patients	J Neurol	10.1007/s00415-020-09966-2
Aouba A	Targeting the inflammatory cascade with anakinra in moderate to severe COVID-19 pneumonia: case series	Ann Rheum Dis	10.1136/annrheumdis-2020-217706
Aoyagi Y	Oropharyngeal Dysphagia and Aspiration Pneumonia Following Coronavirus Disease 2019: A Case Report	Dysphagia	10.1007/s00455-020-10140-z
Ap Dafydd D	The role of CT chest in screening for asymptomatic COVID-19 infection in self-isolating patients prior to elective oncological surgery: findings from a UK Cancer Hub	Br J Radiol	10.1259/bjr.20200994
Apostolopoulos ID	Covid-19: automatic detection from X-ray images utilizing transfer learning with convolutional neural networks	Phys Eng Sci Med	10.1007/s13246-020-00865-4
Applewhite BP	Lung apical findings in coronavirus disease (COVID-19) infection on neck and cervical spine CT	Emerg Radiol	10.1007/s10140-020-01822-0
Aragão MFVV	Anosmia in COVID-19 Associated with Injury to the Olfactory Bulbs Evident on MRI	AJNR Am J Neuroradiol	10.3174/ajnr.A6675
Aragão RCA	Myocardial Injury in COVID-19: a Challenge for Clinical Cardiologists	Arq Bras Cardiol	10.36660/abc.20200434
Arantes MF	Renal involvement in patients with COVID-19	Clinics (Sao Paulo)	10.6061/clinics/2020/e2194
Araujo-Filho JAB	COVID-19 pneumonia: what is the role of imaging in diagnosis?	J Bras Pneumol	10.36416/1806-3756/e20200114
Archbald-Pannone LR	COVID-19 Collaborative Model for an Academic Hospital and Long-Term Care Facilities	J Am Med Dir Assoc	10.1016/j.jamda.2020.05.044
Ardakani AA	Application of deep learning technique to manage COVID-19 in routine clinical practice using CT images: Results of 10 convolutional neural networks	Comput Biol Med	10.1016/j.compbiomed.2020.103795
Arenas-Jiménez JJ	When pneumonia is not COVID-19	Radiologia	10.1016/j.rx.2020.11.003
Argirò R	Cerebral hemorrhage related to vein thrombosis in Covid-19 patients in different Italian hospitals: View point for clinical and imaging implications	J Neurol Sci	10.1016/j.jns.2020.117023
Argulian E	Right Ventricular Dilation in Hospitalized Patients With COVID-19 Infection	JACC Cardiovasc Imaging	10.1016/j.jcmg.2020.05.010
Argulian E	Safety of Ultrasonic Enhancing Agents in Patients with COVID-19	J Am Soc Echocardiogr	10.1016/j.echo.2020.04.022
Arigondam AK	An Evidence-based Protocol for Minimising Thromboembolic Events in SARS-CoV-2 Infection	Arch Med Res	10.1016/j.arcmed.2020.11.002
Arıkan F	Hydroxychloroquine-Associated Thrombotic Thrombocytopenic Purpura	Turk J Haematol	10.4274/tjh.galenos.2020.2020.0322
Artifoni M	Systematic assessment of venous thromboembolism in COVID-19 patients receiving thromboprophylaxis: incidence and role of D-dimer as predictive factors	J Thromb Thrombolysis	10.1007/s11239-020-02146-z
Artigas C	COVID-19 Pneumonia Mimicking Immunotherapy-Induced Pneumonitis on 18F-FDG PET/CT in a Patient Under Treatment With Nivolumab	Clin Nucl Med	10.1097/RLU.0000000000003152
Ascierto PA	Insights from immuno-oncology: the Society for Immunotherapy of Cancer Statement on access to IL-6-targeting therapies for COVID-19	J Immunother Cancer	10.1136/jitc-2020-000878
Asensio E	Recommendations for the measurement of the QT interval during the use of drugs for COVID-19 infection treatment. Updatable in accordance with the availability of new evidence	J Interv Card Electrophysiol	10.1007/s10840-020-00765-3
Ashari MA	Strategies for radiology departments in handling the COVID-19 pandemic	Diagn Interv Radiol	10.5152/dir.2020.20232
Ashokka B	Care of the pregnant woman with coronavirus disease 2019 in labor and delivery: anesthesia, emergency cesarean delivery, differential diagnosis in the acutely ill parturient, care of the newborn, and protection of the healthcare personnel	Am J Obstet Gynecol	10.1016/j.ajog.2020.04.005
Ashokka B	Reconfiguring the scope and practice of regional anesthesia in a pandemic: the COVID-19 perspective	Reg Anesth Pain Med	10.1136/rapm-2020-101541
Ashrafi F	COVID-19-related strokes in adults below 55 years of age: a case series	Neurol Sci	10.1007/s10072-020-04521-3
Asif R	Rare complication of COVID-19 presenting as isolated headache	BMJ Case Rep	10.1136/bcr-2020-239275
Aslan S	Different manifestations of COVID-19 pneumonia in a child: focal crazy paving sign on chest and three-dimensional computed tomography	Br J Hosp Med (Lond)	10.12968/hmed.2020.0268
Asli R	Case Report: Right Bundle Brunch Block and QTc Prolongation in a Patient with COVID-19 Treated with Hydroxychloroquine	Am J Trop Med Hyg	10.4269/ajtmh.20-0376
Assadi M	Key elements of preparedness for pandemic coronavirus disease 2019 (COVID-19) in nuclear medicine units	Eur J Nucl Med Mol Imaging	10.1007/s00259-020-04780-4
Assandri R	Laboratory markers included in the Corona Score can identify false negative results on COVID-19 RT-PCR in the emergency room	Biochem Med (Zagreb)	10.11613/BM.2020.030402
Asti E	Gangrenous cholecystitis during hospitalization for SARS-CoV2 infection	Updates Surg	10.1007/s13304-020-00814-6
Aston EJ	Ambient ammonia does not appear to inhibit the immune response to infectious bronchitis virus vaccination and protection from homologous challenge in broiler chickens	Vet Immunol Immunopathol	10.1016/j.vetimm.2019.109932
Ata F	A 28-Year-Old Man from India with SARS-Cov-2 and Pulmonary Tuberculosis Co-Infection with Central Nervous System Involvement	Am J Case Rep	10.12659/AJCR.926034
Ata F	Rifampicin-Induced Pneumonitis Mimicking Severe COVID-19 Pneumonia Infection	Am J Case Rep	10.12659/AJCR.927586
Atakla HG	Interest of the thoracic scanner in the diagnosis of COVID-19: study of 35 cases in the Republic of Guinea	Pan Afr Med J	10.11604/pamj.supp.2020.35.133.24549
Ates OF	Thorax Magnetic Resonance Imaging Findings in Patients with Coronavirus Disease (COVID-19)	Acad Radiol	10.1016/j.acra.2020.08.009
Attanasi M	Inpatient Care during the COVID-19 Pandemic: A Survey of Italian Physicians	Respiration	10.1159/000509007
Attia ZI	Artificial Intelligence ECG to Detect Left Ventricular Dysfunction in COVID-19: A Case Series	Mayo Clin Proc	10.1016/j.mayocp.2020.09.020
Augoustides JG	Perioperative Echocardiography: Key Considerations During the Coronavirus Pandemic	J Cardiothorac Vasc Anesth	10.1053/j.jvca.2020.03.046
Augoustides JG	Perioperative Echocardiography During the Coronavirus Crisis: Considerations in Pediatrics and Congenital Heart Disease	J Cardiothorac Vasc Anesth	10.1053/j.jvca.2020.04.022
Augustine R	Loop-Mediated Isothermal Amplification (LAMP): A Rapid, Sensitive, Specific, and Cost-Effective Point-of-Care Test for Coronaviruses in the Context of COVID-19 Pandemic	Biology (Basel)	10.3390/biology9080182
Aujayeb A	Lung ultrasound in COVID-19	Clin Med (Lond)	10.7861/clinmed.Let.20.6.7
Autee P	StackNet-DenVIS: a multi-layer perceptron stacked ensembling approach for COVID-19 detection using X-ray images	Phys Eng Sci Med	10.1007/s13246-020-00952-6
Auvinen R	Comparison of the clinical characteristics and outcomes of hospitalized adult COVID-19 and influenza patients - a prospective observational study	Infect Dis (Lond)	10.1080/23744235.2020.1840623
Avci A	Spontaneous subarachnoidal hemorrhage in patients with Covid-19: case report	J Neurovirol	10.1007/s13365-020-00888-3
Avruscio G	COVID-19 and Venous Thromboembolism in Intensive Care or Medical Ward	Clin Transl Sci	10.1111/cts.12907
Avula A	Locked-In with COVID-19	J Clin Neurosci	10.1016/j.jocn.2020.07.014
Avula A	COVID-19 presenting as stroke	Brain Behav Immun	10.1016/j.bbi.2020.04.077
Ayan A	Guide for Nuclear Medicine Applications During the COVID-19 Outbreak	Mol Imaging Radionucl Ther	10.4274/mirt.galenos.2020.33600
Aydın OÖ	Diagnostic and Therapeutic Approaches to Novel COVID-19 in Intensive Care Unit: A Narrative Review	Turk J Anaesthesiol Reanim	10.5152/TJAR.2020.610
Ayyala RS	Stresses and anxieties in the time of the COVID-19 pandemic - what we can learn	Pediatr Radiol	10.1007/s00247-020-04727-9
Azar A	Fractured aluminum nasopharyngeal swab during drive-through testing for COVID-19: radiographic detection of a retained foreign body	Skeletal Radiol	10.1007/s00256-020-03582-x
Aziz A	Adaptation of prenatal care and ultrasound	Semin Perinatol	10.1016/j.semperi.2020.151278
Aziz A	COVID-19 Impacts, Diagnosis and Possible Therapeutic Techniques: A Comprehensive Review	Curr Pharm Des	10.2174/1874467213666201204154239
Aziz R	Use of lung ultrasound for COVID-19 in the intensive care unit	BJA Educ	10.1016/j.bjae.2020.09.001
Azouz E	Systemic arterial thrombosis and acute mesenteric ischemia in a patient with COVID-19	Intensive Care Med	10.1007/s00134-020-06079-2
Azpiazu Landa N	Ischemic-hemorrhagic stroke in patients with Covid-19	Rev Esp Anestesiol Reanim	10.1016/j.redar.2020.08.002
Baba H	Prolonged presence of SARS-CoV-2 in a COVID-19 case with rheumatoid arthritis taking iguratimod treated with ciclesonide	J Infect Chemother	10.1016/j.jiac.2020.06.022
Baccellieri D	The "venous perspective" in Lombardia (Italy) during the first weeks of the COVID-19 epidemic	Phlebology	10.1177/0268355520925727
Baccellieri D	Incidence of deep venous thrombosis in COVID-19 hospitalized patients during the first peak of the Italian outbreak	Phlebology	10.1177/0268355520975592
Bahloul A	CT abnormalities evocative of lung infection are associated with lower (18)F-FDG uptake in confirmed COVID-19 patients	Eur J Nucl Med Mol Imaging	10.1007/s00259-020-04999-1
Bai HX	Performance of Radiologists in Differentiating COVID-19 from Non-COVID-19 Viral Pneumonia at Chest CT	Radiology	10.1148/radiol.2020200823
Bai HX	Artificial Intelligence Augmentation of Radiologist Performance in Distinguishing COVID-19 from Pneumonia of Other Origin at Chest CT	Radiology	10.1148/radiol.2020201491
Bai HX	RICORD: A Precedent for Open AI in COVID-19 Image Analytics	Radiology	10.1148/radiol.2020204214
Bai K	Clinical Analysis of 25 COVID-19 Infections in Children	Pediatr Infect Dis J	10.1097/INF.0000000000002740
Bai Y	Presumed Asymptomatic Carrier Transmission of COVID-19	JAMA	10.1001/jama.2020.2565
Baig MA	The Rapid COVID Screening (RCS) Tool	J Coll Physicians Surg Pak	10.29271/jcpsp.2020.Supp1.S56
Baill IC	Medical Abortion Care During a Pandemic	J Patient Exp	10.1177/2374373520929923
Baker K	Lung Ultrasound in a COVID Pandemic - Choosing wisely	Australas J Ultrasound Med	10.1002/ajum.12213
Baker RE	The impact of COVID-19 nonpharmaceutical interventions on the future dynamics of endemic infections	Proc Natl Acad Sci U S A	10.1073/pnas.2013182117
Bakheet N	Persistent hiccup: A rare presentation of COVID-19	Respir Investig	10.1016/j.resinv.2020.11.003
Bakshi SK	Training in the year of the eye: the impact of the COVID-19 pandemic on ophthalmic education	Br J Ophthalmol	10.1136/bjophthalmol-2020-316991
Balada-Llasat JM	Evaluation of commercial ResPlex II v2.0, MultiCode-PLx, and xTAG respiratory viral panels for the diagnosis of respiratory viral infections in adults	J Clin Virol	10.1016/j.jcv.2010.09.022
Balaphas A	COVID-19 can mimic acute cholecystitis and is associated with the presence of viral RNA in the gallbladder wall	J Hepatol	10.1016/j.jhep.2020.08.020
Balata D	Non-Bacterial Thrombotic Endocarditis: A Presentation of COVID-19	Eur J Case Rep Intern Med	10.12890/2020_001811
Balbi M	The role of the radiologist in diagnosing the COVID-19 infection. Parma experiences	Acta Biomed	10.23750/abm.v91i2.9564
Baldacini M	Concomitant haemorrhagic syndrome and recurrent extensive arterial thrombosis in a patient with COVID-19 and acute promyelocytic leukaemia	Br J Haematol	10.1111/bjh.16768
Ballvé-Martín A	[Thrombotic complication of severe COVID-19 pneumonia: stroke due to atypical paradoxical embolism]	Rev Neurol	10.33588/rn.7105.2020317
Bane O	4D flow MRI for the assessment of renal transplant dysfunction: initial results	Eur Radiol	10.1007/s00330-020-07208-7
Bao C	Coronavirus Disease 2019 (COVID-19) CT Findings: A Systematic Review and Meta-analysis	J Am Coll Radiol	10.1016/j.jacr.2020.03.006
Bapst T	Special dermatological presentation of paediatric multisystem inflammatory syndrome related to COVID-19: erythema multiforme	BMJ Case Rep	10.1136/bcr-2020-236986
Bar S	The association of lung ultrasound images with COVID-19 infection in an emergency room cohort	Anaesthesia	10.1111/anae.15175
Baracchini C	Practice recommendations for neurovascular ultrasound investigations of acute stroke patients in the setting of the COVID-19 pandemic: an expert consensus from the European Society of Neurosonology and Cerebral Hemodynamics	Eur J Neurol	10.1111/ene.14334
Baratella E	Severity of lung involvement on chest X-rays in SARS-coronavirus-2 infected patients as a possible tool to predict clinical progression: an observational retrospective analysis of the relationship between radiological, clinical, and laboratory data	J Bras Pneumol	10.36416/1806-3756/e20200226
Barbosa CS	COVID-19 pneumonia in the emergency department: correlation of initial chest CT findings with short-term outcome	Emerg Radiol	10.1007/s10140-020-01863-5
Barbosa PNVP	Chest CT accuracy in the diagnosis of SARS-CoV-2 infection: initial experience in a cancer center	Radiol Bras	10.1590/0100-3984.2020.0040
Bardají A	Prognostic implications of myocardial injury in patients with and without COVID-19 infection treated in a university hospital	Rev Esp Cardiol (Engl Ed)	10.1016/j.rec.2020.08.027
Barisoni L	Digital pathology and computational image analysis in nephropathology	Nat Rev Nephrol	10.1038/s41581-020-0321-6
Barker PCA	Specific Considerations for Pediatric, Fetal, and Congenital Heart Disease Patients and Echocardiography Service Providers during the 2019 Novel Coronavirus Outbreak: Council on Pediatric and Congenital Heart Disease Supplement to the Statement of the American Society of Echocardiography: Endorsed by the Society of Pediatric Echocardiography and the Fetal Heart Society	J Am Soc Echocardiogr	10.1016/j.echo.2020.04.005
Barlinn K	Universal laboratory testing for SARS-CoV-2 in hyperacute stroke during the COVID-19 pandemic	J Stroke Cerebrovasc Dis	10.1016/j.jstrokecerebrovasdis.2020.105061
Baronos S	Utility of point of care ultrasonography for COVID-19	J Crit Care	10.1016/j.jcrc.2020.10.011
Barral M	Bronchial Artery Embolization Performed in COVID-19 Patients: Tolerance and Outcomes	Cardiovasc Intervent Radiol	10.1007/s00270-020-02621-3
Barros LM	Pragmatic Recommendations for Identification and Triage of Patients with COVID-19 Disease in Low- and Middle-Income Countries	Am J Trop Med Hyg	10.4269/ajtmh.20-1064
Basi S	Clinical course of a 66-year-old man with an acute ischaemic stroke in the setting of a COVID-19 infection	BMJ Case Rep	10.1136/bcr-2020-235920
Basseal JM	COVID-19: Infection prevention and control guidance for all ultrasound practitioners	Australas J Ultrasound Med	10.1002/ajum.12210
Bastoni D	Prone positioning in patients treated with non-invasive ventilation for COVID-19 pneumonia in an Italian emergency department	Emerg Med J	10.1136/emermed-2020-209744
Bateman RM	36th International Symposium on Intensive Care and Emergency Medicine : Brussels, Belgium. 15-18 March 2016	Crit Care	10.1186/s13054-016-1208-6
Bates DDB	Use of a portable computed tomography scanner for chest imaging of COVID-19 patients in the urgent care at a tertiary cancer center	Emerg Radiol	10.1007/s10140-020-01801-5
Batra A	Transcranial Doppler Ultrasound Evidence of Active Cerebral Embolization in COVID-19	J Stroke Cerebrovasc Dis	10.1016/j.jstrokecerebrovasdis.2020.105542
Bayoudh K	Hybrid-COVID: a novel hybrid 2D/3D CNN based on cross-domain adaptation approach for COVID-19 screening from chest X-ray images	Phys Eng Sci Med	10.1007/s13246-020-00957-1
Bayramoglu Z	Imaging Features of Pediatric COVID-19 on Chest Radiography and Chest CT: A Retrospective, Single-Center Study	Acad Radiol	10.1016/j.acra.2020.10.002
Bazmjoo A	SARS-CoV-2 infection in an advanced rheumatoid arthritis patient	APMIS	10.1111/apm.13080
Bazuaye-Ekwuyasi EA	Intussusception in a child with COVID-19 in the USA	Emerg Radiol	10.1007/s10140-020-01860-8
Bechstein M	Interhospital teleproctoring of endovascular intracranial aneurysm treatment using a dedicated live-streaming technology: first experiences during the COVID-19 pandemic	BMJ Case Rep	10.1136/bcr-2020-016722
Behzad S	Extrapulmonary manifestations of COVID-19: Radiologic and clinical overview	Clin Imaging	10.1016/j.clinimag.2020.05.013
Behzad S	Coronavirus disease 2019 (COVID-19) pneumonia incidentally detected on coronary CT angiogram: a do-not-miss diagnosis	Emerg Radiol	10.1007/s10140-020-01802-4
Beitzke D	Cardiac imaging procedures and the COVID-19 pandemic: recommendations of the European Society of Cardiovascular Radiology (ESCR)	Int J Cardiovasc Imaging	10.1007/s10554-020-01892-8
Bekci T	COVID-19 pneumonia misdiagnosed as pulmonary contusion in a child	Br J Hosp Med (Lond)	10.12968/hmed.2020.0224
Bekci T	"Reversed halo sign" on 3D CT in COVID-19	Diagn Interv Radiol	10.5152/dir.2020.20254
Belani P	COVID-19 Is an Independent Risk Factor for Acute Ischemic Stroke	AJNR Am J Neuroradiol	10.3174/ajnr.A6650
Belfiore MP	Artificial intelligence to codify lung CT in Covid-19 patients	Radiol Med	10.1007/s11547-020-01195-x
Belfquih H	Letter to the Editor: "Coronavirus Disease 2019 (COVID-19) Can Cause Cerebral Rebleeding"	World Neurosurg	10.1016/j.wneu.2020.10.123
Bellevicine C	Thyroid FNA in the time of coronavirus: The interventional cytopathologist point of view	Cancer Cytopathol	10.1002/cncy.22294
Bellini D	Diagnostic Yield of Computed Tomography for the Identification of Coronavirus Disease 2019 Using Repeated Reverse Transcriptase Polymerase Chain Reaction Testing or Confirmed True-Negative State as Reference Standard: Systematic Review and Meta-Analysis	J Comput Assist Tomogr	10.1097/RCT.0000000000001105
Bellini D	Diagnostic accuracy and interobserver variability of CO-RADS in patients with suspected coronavirus disease-2019: a multireader validation study	Eur Radiol	10.1007/s00330-020-07273-y
Bellosta R	Acute limb ischemia in patients with COVID-19 pneumonia	J Vasc Surg	10.1016/j.jvs.2020.04.483
Bendjelid K	Treating hypoxemic patients with SARS-COV-2 pneumonia: Back to applied physiology	Anaesth Crit Care Pain Med	10.1016/j.accpm.2020.04.003
Benetka V	M gene analysis of atypical strains of feline and canine coronavirus circulating in an Austrian animal shelter	Vet Rec	10.1136/vr.159.6.170
Benetti E	Clinical and molecular characterization of COVID-19 hospitalized patients	PLoS One	10.1371/journal.pone.0242534
Benger M	Intracerebral haemorrhage and COVID-19: Clinical characteristics from a case series	Brain Behav Immun	10.1016/j.bbi.2020.06.005
Benites-Goñi H	Impact of the COVID-19 pandemic in the time to endoscopy in patients with upper gastrointestinal bleedin	Rev Gastroenterol Peru
Bennett D	Portable Pocket-Sized Ultrasound Scanner for the Evaluation of Lung Involvement in Coronavirus Disease 2019 Patients	Ultrasound Med Biol	10.1016/j.ultrasmedbio.2020.09.014
Bennett D	SARS-CoV-2 in pleural fluid in a kidney transplant patient	Postgrad Med	10.1080/00325481.2020.1838817
Bergrath S	Characteristics and Unexpected COVID-19 Diagnoses in Resuscitation Room Patients during the COVID-19 Outbreak-A Retrospective Case Series	Biomed Res Int	10.1155/2020/2721381
Berhane S	Development of bullous lung disease in a patient with severe COVID-19 pneumonitis	BMJ Case Rep	10.1136/bcr-2020-237455
Berjano P	Strategy for the Practice of Spine Oncological Surgery During the Covid-19 Pandemic	Spine (Phila Pa 1976)	10.1097/BRS.0000000000003623
Berlin DA	Severe Covid-19	N Engl J Med	10.1056/NEJMcp2009575
Berman M	Social Distancing to Mitigate COVID-19 Risks Is Associated With COVID-19 Discriminatory Attitudes Among People Living with HIV	Ann Behav Med	10.1093/abm/kaaa074
Bernheim A	Chest CT Findings in Coronavirus Disease-19 (COVID-19): Relationship to Duration of Infection	Radiology	10.1148/radiol.2020200463
Bersanelli M	Clinical impact of COVID-19 in a single-center cohort of a prospective study in cancer patients receiving immunotherapy	Immunotherapy	10.2217/imt-2020-0211
Bertholdt C	Birth experience during COVID-19 confinement (CONFINE): protocol for a multicentre prospective study	BMJ Open	10.1136/bmjopen-2020-043057
Bertoletti L	Venous thromboembolism and COVID-19	Respir Med Res	10.1016/j.resmer.2020.100759
Beşler MS	Acute myocarditis associated with COVID-19 infection	Am J Emerg Med	10.1016/j.ajem.2020.05.100
Besnard S	Electroencephalographic Abnormalites in SARS-CoV-2 Patients	Front Neurol	10.3389/fneur.2020.582794
Bessa PB	Ischemic stroke related to HIV and SARS-COV-2 co-infection: a case report	Rev Soc Bras Med Trop	10.1590/0037-8682-0692-2020
Bessières M	Highly convergent synthesis and antiviral activity of (E)-but-2-enyl nucleoside phosphonoamidates	Eur J Med Chem	10.1016/j.ejmech.2018.01.086
Besutti G	Accuracy of CT in a cohort of symptomatic patients with suspected COVID-19 pneumonia during the outbreak peak in Italy	Eur Radiol	10.1007/s00330-020-07050-x
Besutti G	Abdominal Visceral Infarction in 3 Patients with COVID-19	Emerg Infect Dis	10.3201/eid2608.201161
Beyls C	Lopinavir-Ritonavir Treatment for COVID-19 Infection in Intensive Care Unit: Risk of Bradycardia	Circ Arrhythm Electrophysiol	10.1161/CIRCEP.120.008798
Beyls C	Tricuspid Longitudinal Annular Displacement for the Assessment of Right Ventricular Systolic Dysfunction during Prone Positioning in Patients with COVID-19	J Am Soc Echocardiogr	10.1016/j.echo.2020.05.016
Bhandari S	Clinico-Radiological Evaluation and Correlation of CT Chest Images with Progress of Disease in COVID-19 Patients	J Assoc Physicians India
Bhansali S	Cardiac involvement in a pediatric patient with COVID-19: Looking beyond the nonspecific global cardiac injury	Echocardiography	10.1111/echo.14814
Bharatendu C	Powered Air Purifying Respirator (PAPR) restores the N95 face mask induced cerebral hemodynamic alterations among Healthcare Workers during COVID-19 Outbreak	J Neurol Sci	10.1016/j.jns.2020.117078
Bhat R	Chest Imaging in Patients Hospitalized With COVID-19 Infection - A Case Series	Curr Probl Diagn Radiol	10.1067/j.cpradiol.2020.04.001
Bhatraju PK	Covid-19 in Critically Ill Patients in the Seattle Region - Case Series	N Engl J Med	10.1056/NEJMoa2004500
Bhatt H	Venous thromboembolism and COVID-19: a case report and review of the literature	J Med Case Rep	10.1186/s13256-020-02516-4
Bhattacharyya PJ	Takotsubo cardiomyopathy in early term pregnancy: a rare cardiac complication of SARS-CoV-2 infection	BMJ Case Rep	10.1136/bcr-2020-239104
Bhayana R	Abdominal Imaging Findings in COVID-19: Preliminary Observations	Radiology	10.1148/radiol.2020201908
Bhoi S	Point-of-care ultrasound in COVID-19 pandemic	Postgrad Med J	10.1136/postgradmedj-2020-137853
Bianchi A	Assessment of cerebrovascular disease with computed tomography in COVID-19 patients: correlation of a novel specific visual score with increased mortality risk	Radiol Med	10.1007/s11547-020-01313-9
Bianchi F	Coronavirus HKU 1 infection with bronchiolitis, pericardial effusion and acute respiratory failure in obese adult female	J Asthma	10.1080/02770903.2020.1761981
Bianco F	Acute intestinal ischemia in a patient with COVID-19	Tech Coloproctol	10.1007/s10151-020-02255-0
Bibi N	IoMT-Based Automated Detection and Classification of Leukemia Using Deep Learning	J Healthc Eng	10.1155/2020/6648574
Biham O	Bilateral Infiltrates: Not Only COVID-19	Isr Med Assoc J
Bikson M	Guidelines for TMS/tES clinical services and research through the COVID-19 pandemic	Brain Stimul	10.1016/j.brs.2020.05.010
Birtolo LI	Coronavirus disease 2019 in Rome: was it circulating before December?	J Cardiovasc Med (Hagerstown)	10.2459/JCM.0000000000001089
Bitar ZI	Lung Ultrasound and Sonographic Subpleural Consolidation in COVID-19 Pneumonia Correlate with Disease Severity	Crit Care Res Pract	10.1155/2021/6695033
Bitsadze VO	Novel coronavirus infection and Kawasaki disease	J Matern Fetal Neonatal Med	10.1080/14767058.2020.1800633
Bizzoca ME	An innovative risk-scoring system of dental procedures and safety protocols in the COVID-19 era	BMC Oral Health	10.1186/s12903-020-01301-5
Bjornsson AH	[First case of COVID-19 treated with tocilizumab in Iceland]	Laeknabladid	10.17992/lbl.2020.05.581
Blagojevic NR	Acute pericarditis and severe acute respiratory syndrome coronavirus 2: Case report	Int J Infect Dis	10.1016/j.ijid.2020.09.1440
Blaivas M	Unexpected finding of myocardial depression in 2 healthy young patients with COVID-19 pneumonia: possible support for COVID-19-related myocarditis	J Am Coll Emerg Physicians Open	10.1002/emp2.12098
Blaivas M	A Tale of Undiagnosed Coronavirus Disease 2019 and Continued Disabling Exertional Dyspnea in a Previously Healthy and Active Patient	J Ultrasound Med	10.1002/jum.15590
Blanco CH	Management of complicated pediatric rhinosinusitis in the COVID-19 era	Am J Otolaryngol	10.1016/j.amjoto.2020.102746
Blankstein R	The impact of the COVID-19 pandemic on cardiac CT	J Cardiovasc Comput Tomogr	10.1016/j.jcct.2020.05.001
Blažić I	The use of imaging in COVID-19-results of a global survey by the International Society of Radiology	Eur Radiol	10.1007/s00330-020-07252-3
Blondiaux E	Cardiac MRI in Children with Multisystem Inflammatory Syndrome Associated with COVID-19	Radiology	10.1148/radiol.2020202288
Bluemke DA	Top Publications in Radiology, 2020	Radiology	10.1148/radiol.2020209016
Blumfield E	COVID-19 in pediatric patients: a case series from the Bronx, NY	Pediatr Radiol	10.1007/s00247-020-04782-2
Blumfield E	Imaging Findings in Multisystem Inflammatory Syndrome in Children (MIS-C) Associated With Coronavirus Disease (COVID-19)	AJR Am J Roentgenol	10.2214/AJR.20.24032
Boari GEM	Prognostic factors and predictors of outcome in patients with COVID-19 and related pneumonia: a retrospective cohort study	Biosci Rep	10.1042/BSR20203455
Boccatonda A	Can Lung Ultrasound be Used to Screen for Pulmonary Embolism in Patients with SARS-CoV-2 Pneumonia?	Eur J Case Rep Intern Med	10.12890/2020_001748
Boeken T	Non-COVID-19 emergencies: where have all the patients gone?	Eur Radiol	10.1007/s00330-020-06961-z
Boero E	The role of lung ultrasonography in COVID-19 disease management	J Am Coll Emerg Physicians Open	10.1002/emp2.12194
Böger B	Systematic review with meta-analysis of the accuracy of diagnostic tests for COVID-19	Am J Infect Control	10.1016/j.ajic.2020.07.011
Boix-Vilanova J	Grover-like skin eruption: another cutaneous manifestation in a COVID-19 patient	Int J Dermatol	10.1111/ijd.15104
Bolaji P	Extensive cerebral venous sinus thrombosis: a potential complication in a patient with COVID-19 disease	BMJ Case Rep	10.1136/bcr-2020-236820
Boland X	Electroconvulsive Therapy and COVID-19 in Acute Inpatient Psychiatry: More Than Clinical Issues Alone	J ECT	10.1097/YCT.0000000000000708
Bonadia N	Lung Ultrasound Findings Are Associated with Mortality and Need for Intensive Care Admission in COVID-19 Patients Evaluated in the Emergency Department	Ultrasound Med Biol	10.1016/j.ultrasmedbio.2020.07.005
Bonardel C	Bilateral posterior cerebral artery territory infarction in a SARS-Cov-2 infected patient: discussion about an unusual case	J Stroke Cerebrovasc Dis	10.1016/j.jstrokecerebrovasdis.2020.105095
Boonyawat K	Incidence of thromboembolism in patients with COVID-19: a systematic review and meta-analysis	Thromb J	10.1186/s12959-020-00248-5
Booth CM	Clinical features and short-term outcomes of 144 patients with SARS in the greater Toronto area	JAMA	10.1001/jama.289.21.JOC30885
Booz C	Value of minimum intensity projections for chest CT in COVID-19 patients	Eur J Radiol	10.1016/j.ejrad.2020.109478
Borakati A	Diagnostic accuracy of X-ray versus CT in COVID-19: a propensity-matched database study	BMJ Open	10.1136/bmjopen-2020-042946
Boraschi P	COVID-19 Pulmonary Involvement: Is Really an Interstitial Pneumonia?	Acad Radiol	10.1016/j.acra.2020.04.010
Borén HK	A man in his nineties with fever and dry cough	Tidsskr Nor Laegeforen	10.4045/tidsskr.20.0218
Borges da Silva Teles G	Performance of Chest Computed Tomography in Differentiating Coronavirus Disease 2019 From Other Viral Infections Using a Standardized Classification	J Thorac Imaging	10.1097/RTI.0000000000000563
Borges do Nascimento IJ	Clinical, laboratory and radiological characteristics and outcomes of novel coronavirus (SARS-CoV-2) infection in humans: A systematic review and series of meta-analyses	PLoS One	10.1371/journal.pone.0239235
Borghesi A	COVID-19 outbreak in Italy: experimental chest X-ray scoring system for quantifying and monitoring disease progression	Radiol Med	10.1007/s11547-020-01200-3
Borghesi A	Radiographic severity index in COVID-19 pneumonia: relationship to age and sex in 783 Italian patients	Radiol Med	10.1007/s11547-020-01202-1
Borghesi A	Chest X-ray severity index as a predictor of in-hospital mortality in coronavirus disease 2019: A study of 302 patients from Italy	Int J Infect Dis	10.1016/j.ijid.2020.05.021
Borku Uysal B	Case Report: A COVID-19 Patient Presenting with Mild Rhabdomyolysis	Am J Trop Med Hyg	10.4269/ajtmh.20-0583
Borku Uysal B	Tocilizumab challenge: A series of cytokine storm therapy experiences in hospitalized COVID-19 pneumonia patients	J Med Virol	10.1002/jmv.26111
Borodulina EA	Hematological indicators for lung damage caused by COVID-19 infection	Klin Lab Diagn	10.18821/0869-2084-2020-65-11-676-682
Borowski D	Polish Society of Gynecology and Obstetrics statement on safety measures and performance of ultrasound examinations in obstetrics and gynecology during the SARS-CoV-2 pandemic	Ginekol Pol	10.5603/GP.2020.0045
Borrelli E	Short-term outcomes of patients with neovascular exudative AMD: the effect of COVID-19 pandemic	Graefes Arch Clin Exp Ophthalmol	10.1007/s00417-020-04955-7
Bosso G	Lung ultrasound as diagnostic tool for SARS-CoV-2 infection	Intern Emerg Med	10.1007/s11739-020-02512-y
Bouaré F	Unusual association of COVID-19, pulmonary tuberculosis and human immunodeficiency virus, having progressed favorably under treatment with chloroquine and rifampin	Pan Afr Med J	10.11604/pamj.supp.2020.35.2.24952
Boulvard Chollet XLE	18F-FDG PET/CT in Hodgkin Lymphoma With Unsuspected COVID-19	Clin Nucl Med	10.1097/RLU.0000000000003143
Bourne T	ISUOG Consensus Statement on rationalization of early-pregnancy care and provision of ultrasonography in context of SARS-CoV-2	Ultrasound Obstet Gynecol	10.1002/uog.22046
Bourne T	ISUOG Consensus Statement on rationalization of gynecological ultrasound services in context of SARS-CoV-2	Ultrasound Obstet Gynecol	10.1002/uog.22047
Boussouar S	Diagnostic performance of chest computed tomography during the epidemic wave of COVID-19 varied as a function of time since the beginning of the confinement in France	PLoS One	10.1371/journal.pone.0242840
Bove V	Bilio-pancreatic endoscopy during COVID-19 pandemic	Therap Adv Gastroenterol	10.1177/1756284820935187
Bracco D	In reply: Making transesophageal echocardiography safer during COVID-19: is there a role for probe protective equipment (pPE)?	Can J Anaesth	10.1007/s12630-020-01710-8
Bracco D	Safe(r) transesophageal echocardiography and COVID-19	Can J Anaesth	10.1007/s12630-020-01667-8
Brachini G	Role of lung ultrasound in patients requiring emergency surgery during COVID-19 Pandemic	Br J Surg	10.1002/bjs.12052
Bradley KE	Comparison of the accuracy of telehealth examination versus clinical examination in the detection of shoulder pathology	J Shoulder Elbow Surg	10.1016/j.jse.2020.08.016
Brady Z	Technique, radiation safety and image quality for chest X-ray imaging through glass and in mobile settings during the COVID-19 pandemic	Phys Eng Sci Med	10.1007/s13246-020-00899-8
Braga LFB	Coronavirus 2019, Thrombocytopenia and HELLP Syndrome: Association or Coincidence?	Rev Bras Ginecol Obstet	10.1055/s-0040-1718437
Braham M	Tunisian Recommendations for resumption of Reproductive Medicine activity in the Covid-19 pandemic	Tunis Med
Brahier T	Lung ultrasonography for risk stratification in patients with COVID-19: a prospective observational cohort study	Clin Infect Dis	10.1093/cid/ciaa1408
Brancatella A	Subacute Thyroiditis After Sars-COV-2 Infection	J Clin Endocrinol Metab	10.1210/clinem/dgaa276
Brancatella A	Is Subacute Thyroiditis an Underestimated Manifestation of SARS-CoV-2 Infection? Insights From a Case Series	J Clin Endocrinol Metab	10.1210/clinem/dgaa537
Brandt L	Embracing the Power of Show-Me ECHO Learning Communities to Transform Clinical Practice in Missouri	Mo Med
Brennan C	COVID-19: No benefit of chest inclusion in acute abdomen CT	Br J Surg	10.1002/bjs.11934
Brennan CA	Assessing the role of the universal addition of CT thorax to CT abdomen and pelvis in the COVID era. A retrospective multicentre cohort study	BJR Open	10.1259/bjro.20200044
Bressem KK	Comparing different deep learning architectures for classification of chest radiographs	Sci Rep	10.1038/s41598-020-70479-z
Bressem KK	Is lung density associated with severity of COVID-19?	Pol J Radiol	10.5114/pjr.2020.100788
Bricmont N	Nasal Brushing Sampling and Processing using Digital High Speed Ciliary Videomicroscopy - Adaptation for the COVID-19 Pandemic	J Vis Exp	10.3791/61949
Bridge J	Introducing the GEV Activation Function for Highly Unbalanced Data to Develop COVID-19 Diagnostic Models	IEEE J Biomed Health Inform	10.1109/JBHI.2020.3012383
Brikman S	Acute pancreatitis in a 61-year-old man with COVID-19	CMAJ	10.1503/cmaj.201029
Broderick JP	National Institutes of Health StrokeNet During the Time of COVID-19 and Beyond	Stroke	10.1161/STROKEAHA.120.030417
Brogna B	Unusual presentations of COVID-19 pneumonia on CT scans with spontaneous pneumomediastinum and loculated pneumothorax: A report of two cases and a review of the literature	Heart Lung	10.1016/j.hrtlng.2020.06.005
Brook OR	Feasibility and safety of ultrasound-guided minimally invasive autopsy in COVID-19 patients	Abdom Radiol (NY)	10.1007/s00261-020-02753-7
Brüggemann R	Arterial and venous thromboembolic disease in a patient with COVID-19: A case report	Thromb Res	10.1016/j.thromres.2020.04.046
Brüggemann RAG	The prevalence of pulmonary embolism in patients with COVID-19 and respiratory decline: A three-setting comparison	Thromb Res	10.1016/j.thromres.2020.10.012
Brunese L	Explainable Deep Learning for Pulmonary Disease and Coronavirus COVID-19 Detection from X-rays	Comput Methods Programs Biomed	10.1016/j.cmpb.2020.105608
Bruni A	Histopathological findings in a COVID-19 patient affected by ischemic gangrenous cholecystitis	World J Emerg Surg	10.1186/s13017-020-00320-5
Bucius P	Comparison of feature tracking, fast-SENC, and myocardial tagging for global and segmental left ventricular strain	ESC Heart Fail	10.1002/ehf2.12576
Buckholz A	Microthrombosis associated with GI bleeding in COVID-19	Gastrointest Endosc	10.1016/j.gie.2020.07.010
Buda N	Lung ultrasound in the diagnosis of COVID-19 infection - A case series and review of the literature	Adv Med Sci	10.1016/j.advms.2020.06.005
Buda N	Consensus of the Study Group for Point-of-Care Lung Ultrasound in the intensive care management of COVID-19 patients	Anaesthesiol Intensive Ther	10.5114/ait.2020.96560
Buda N	Similarity of Lung Ultrasound Image in Patients with COVID-19 and COVID-like Illnesses	Am J Respir Crit Care Med	10.1164/rccm.202008-3080IM
Buja LM	The emerging spectrum of cardiopulmonary pathology of the coronavirus disease 2019 (COVID-19): Report of 3 autopsies from Houston, Texas, and review of autopsy findings from other United States cities	Cardiovasc Pathol	10.1016/j.carpath.2020.107233
Buonomo OC	Tor Vergata University-Hospital in the Beginning of COVID-19-Era: Experience and Recommendation for Breast Cancer Patients	In Vivo	10.21873/invivo.11958
Buonsenso D	Point-of-Care Lung Ultrasound findings in novel coronavirus disease-19 pnemoniae: a case report and potential applications during COVID-19 outbreak	Eur Rev Med Pharmacol Sci	10.26355/eurrev_202003_20549
Buonsenso D	Effectiveness of rapid lung ultrasound training program for gynecologists and obstetricians managing pregnant women with suspected COVID-19	Ultrasound Obstet Gynecol	10.1002/uog.22066
Buonsenso D	COVID-19 outbreak: less stethoscope, more ultrasound	Lancet Respir Med	10.1016/S2213-2600(20)30120-X
Buonsenso D	Clinical role of lung ultrasound for diagnosis and monitoring of COVID-19 pneumonia in pregnant women	Ultrasound Obstet Gynecol	10.1002/uog.22055
Buonsenso D	Indirect effects of COVID-19 on child health care: delayed diagnosis of developmental dysplasia of the hip	J Ultrasound	10.1007/s40477-020-00502-6
Burger IA	Lung perfusion [(99m)Tc]-MAA SPECT/CT to rule out pulmonary embolism in COVID-19 patients with contraindications for iodine contrast	Eur J Nucl Med Mol Imaging	10.1007/s00259-020-04862-3
Burian E	Intensive Care Risk Estimation in COVID-19 Pneumonia Based on Clinical and Imaging Parameters: Experiences from the Munich Cohort	J Clin Med	10.3390/jcm9051514
Burkert J	Acute cerebrovascular event in a COVID-19 positive patient immediately after commencing non-invasive ventilation	BMJ Case Rep	10.1136/bcr-2020-237737
Burns GP	Improved survival following ward-based non-invasive pressure support for severe hypoxia in a cohort of frail patients with COVID-19: retrospective analysis from a UK teaching hospital	BMJ Open Respir Res	10.1136/bmjresp-2020-000621
Bursi F	Prognostic utility of quantitative offline 2D-echocardiography in hospitalized patients with COVID-19 disease	Echocardiography	10.1111/echo.14869
Busani S	Multi-centre, three arm, randomized controlled trial on the use of methylprednisolone and unfractionated heparin in critically ill ventilated patients with pneumonia from SARS-CoV-2 infection: A structured summary of a study protocol for a randomised controlled trial	Trials	10.1186/s13063-020-04645-z
Buscombe JR	COVID-19: guidance for infection prevention and control in nuclear medicine	Nucl Med Commun	10.1097/MNM.0000000000001206
Bush AM	Rosette Trajectories Enable Ungated, Motion-Robust, Simultaneous Cardiac and Liver T(2) * Iron Assessment	J Magn Reson Imaging	10.1002/jmri.27196
Bwanga O	What nurses need to know about mobile radiography	Br J Nurs	10.12968/bjon.2020.29.18.1064
Byrnes S	COVID-19 encephalopathy masquerading as substance withdrawal	J Med Virol	10.1002/jmv.26065
C Langenbach M	MRI appearance of COVID-19 infection	Diagn Interv Radiol	10.5152/dir.2020.20152
C Moreno C	Multiinstitutional U.S. Academic Radiology Perspectives on Inpatient Diagnostic Imaging of Patients With Coronavirus Disease (COVID-19) and Persons Under Investigation	AJR Am J Roentgenol	10.2214/AJR.20.23415
Caballeros Lam M	Cardiac magnetic resonance characterization of COVID-19 myocarditis	Rev Esp Cardiol (Engl Ed)	10.1016/j.rec.2020.06.018
Cabrera Muras A	Bilateral facial nerve palsy associated with COVID-19 and Epstein-Barr virus co-infection	Eur J Neurol	10.1111/ene.14561
Cabrera Villegas A	[(18)F]-FDG PET/CT in oncologic patients with unsuspected asymptomatic infection with SARS-CoV-2	Eur J Nucl Med Mol Imaging	10.1007/s00259-020-04979-5
Cabrero-Hernández M	Severe SARS-CoV-2 Infection in Children With Suspected Acute Abdomen: A Case Series From a Tertiary Hospital in Spain	Pediatr Infect Dis J	10.1097/INF.0000000000002777
Cacioppo M	Emerging health challenges for children with physical disabilities and their parents during the COVID-19 pandemic: The ECHO French survey	Ann Phys Rehabil Med	10.1016/j.rehab.2020.08.001
Cai C	Deep Venous Thrombosis in COVID-19 Patients: A Cohort Analysis	Clin Appl Thromb Hemost	10.1177/1076029620982669
Cai Q	A model based on CT radiomic features for predicting RT-PCR becoming negative in coronavirus disease 2019 (COVID-19) patients	BMC Med Imaging	10.1186/s12880-020-00521-z
Cai Q	The mental health of frontline and non-frontline medical workers during the coronavirus disease 2019 (COVID-19) outbreak in China: A case-control study	J Affect Disord	10.1016/j.jad.2020.06.031
Cai S	A complex COVID-19 case with rheumatoid arthritis treated with tocilizumab	Clin Rheumatol	10.1007/s10067-020-05234-w
Cai W	Chest CT Findings of Coronavirus Disease 2019 (COVID-19)	J Coll Physicians Surg Pak	10.29271/jcpsp.2020.Supp1.S53
Cai W	CT Quantification and Machine-learning Models for Assessment of Disease Severity and Prognosis of COVID-19 Patients	Acad Radiol	10.1016/j.acra.2020.09.004
Cai Y	Coronavirus Disease 2019 in the Perioperative Period of Lung Resection: A Brief Report From a Single Thoracic Surgery Department in Wuhan, People's Republic of China	J Thorac Oncol	10.1016/j.jtho.2020.04.003
Calabrese E	Onset of ulcerative colitis during SARS-CoV-2 infection	Dig Liver Dis	10.1016/j.dld.2020.06.003
Callahan SJ	Diagnosing EVALI in the Time of COVID-19	Chest	10.1016/j.chest.2020.06.029
Callaway M	A national UK audit for diagnostic accuracy of preoperative CT chest in emergency and elective surgery during COVID-19 pandemic	Clin Radiol	10.1016/j.crad.2020.06.010
Calò Carducci FI	Hyperinflammation in Two Severe Acute Respiratory Syndrome Coronavirus 2-Infected Adolescents Successfully Treated With the Interleukin-1 Inhibitor Anakinra and Glucocorticoids	Front Pediatr	10.3389/fped.2020.576912
Calo WA	Reaching the Hispanic Community About COVID-19 Through Existing Chronic Disease Prevention Programs	Prev Chronic Dis	10.5888/pcd17.200165
Calvo I	Digital Tomosynthesis and COVID-19: An Improvement in the Assessment of Pulmonary Opacities	Arch Bronconeumol	10.1016/j.arbres.2020.06.017
Calvo-Cebrián A	Usefulness of Lung Ultrasound Examinations Performed by Primary Care Physicians in Patients With Suspected COVID-19	J Ultrasound Med	10.1002/jum.15444
Caly L	Isolation and rapid sharing of the 2019 novel coronavirus (SARS-CoV-2) from the first patient diagnosed with COVID-19 in Australia	Med J Aust	10.5694/mja2.50569
Cameli M	Safe performance of echocardiography during the COVID-19 pandemic: a practical guide	Rev Cardiovasc Med	10.31083/j.rcm.2020.02.90
Cameli M	Usefulness of echocardiography to detect cardiac involvement in COVID-19 patients	Echocardiography	10.1111/echo.14779
Cammalleri V	Who Has Seen Patients With ST-Segment-Elevation Myocardial Infarction? First Results From Italian Real-World Coronavirus Disease 2019	J Am Heart Assoc	10.1161/JAHA.120.017126
Cammann VL	Outcomes of acute coronary syndromes in coronavirus disease 2019	Clin Res Cardiol	10.1007/s00392-020-01742-6
Campisi A	Tension pneumomediastinum in patients with COVID-19	Thorax	10.1136/thoraxjnl-2020-215012
Can Sarınoğlu R	Tuberculosis and COVID-19: An overlapping situation during pandemic	J Infect Dev Ctries	10.3855/jidc.13152
Canadian Society of Clinical Neurophysiologists (CSCN)	Practice Guidelines for Canadian Neurophysiology Laboratories During the COVID-19 Pandemic	Can J Neurol Sci	10.1017/cjn.2020.184
Candelaresi P	The Impact of Covid-19 Lockdown on Stroke Admissions and Treatments in Campania	J Stroke Cerebrovasc Dis	10.1016/j.jstrokecerebrovasdis.2020.105448
Canham LJW	Electroencephalographic (EEG) features of encephalopathy in the setting of Covid-19: A case series	Clin Neurophysiol Pract	10.1016/j.cnp.2020.06.001
Cannata S	Spontaneous coronary artery dissection after COVID-19 infection presenting with ST segment elevation	Eur Heart J	10.1093/eurheartj/ehaa813
Cao C	Clinical features and outcomes of COVID-19 patients with gastrointestinal symptoms	Crit Care	10.1186/s13054-020-03034-x
Cao D	Vaginal delivery in women with COVID-19: report of two cases	BMC Pregnancy Childbirth	10.1186/s12884-020-03281-4
Cao D	Clinical analysis of ten pregnant women with COVID-19 in Wuhan, China: A retrospective study	Int J Infect Dis	10.1016/j.ijid.2020.04.047
Cao L	Ultrasound applications to support nursing care in critically ill COVID-19 patients	Intensive Crit Care Nurs	10.1016/j.iccn.2020.102918
Cao Y	Prognostic value of baseline clinical and HRCT findings in 101 patients with severe COVID-19 in Wuhan, China	Sci Rep	10.1038/s41598-020-74497-9
Cao Y	Imaging and clinical features of patients with 2019 novel coronavirus SARS-CoV-2: A systematic review and meta-analysis	J Med Virol	10.1002/jmv.25822
Capecchi M	Dramatic presentation of acquired thombotic thrombocytopenic purpura associated with COVID-19	Haematologica	10.3324/haematol.2020.262345
Capleton P	Pneumothorax and Pneumatocoele Formation in a Patient with COVID-19: a Case Report	SN Compr Clin Med	10.1007/s42399-020-00689-z
Capotosto L	Heart, COVID-19, and echocardiography	Echocardiography	10.1111/echo.14834
Cappabianca S	Correction to: Clinical and laboratory data, radiological structured report findings and quantitative evaluation of lung involvement on baseline chest CT in COVID-19 patients to predict prognosis	Radiol Med	10.1007/s11547-020-01322-8
Caputo C	[Multidisciplinary management of a typical case of acute kidney failure in the course of COVID-19 infection]	G Ital Nefrol
Cardinal MP	Considerations for Scaling Down Fetal Echocardiography During the COVID-19 Pandemic	Can J Cardiol	10.1016/j.cjca.2020.04.016
Cardoso ER	Superficial Cerebral Venous Thrombosis and Intracerebral Hematoma in a 48-Year-Old Man with SARS-CoV-2 Infection: A Case Report	Am J Case Rep	10.12659/AJCR.927011
Caress JB	COVID-19-associated Guillain-Barré syndrome: The early pandemic experience	Muscle Nerve	10.1002/mus.27024
Carlino MV	Predictors of Intensive Care Unit admission in patients with coronavirus disease 2019 (COVID-19)	Monaldi Arch Chest Dis	10.4081/monaldi.2020.1410
Carlos RC	COVID-19: The Long Tail	J Am Coll Radiol	10.1016/j.jacr.2020.08.014
Carlotti APCP	Update on the diagnosis and management of COVID-19 in pediatric patients	Clinics (Sao Paulo)	10.6061/clinics/2020/e2353
Carlsson TL	Pulmonary artery thrombectomy - a life-saving treatment in a patient with presumed COVID-19 complicated by a massive pulmonary embolus	Br J Haematol	10.1111/bjh.16920
Carmo Filho A	Inferior mesenteric vein thrombosis and COVID-19	Rev Soc Bras Med Trop	10.1590/0037-8682-0412-2020
Caro-Dominguez P	Thoracic imaging of coronavirus disease 2019 (COVID-19) in children: a series of 91 cases	Pediatr Radiol	10.1007/s00247-020-04747-5
Carotti M	Chest CT features of coronavirus disease 2019 (COVID-19) pneumonia: key points for radiologists	Radiol Med	10.1007/s11547-020-01237-4
Carpenter CR	Diagnosing COVID-19 in the Emergency Department: A Scoping Review of Clinical Examinations, Laboratory Tests, Imaging Accuracy, and Biases	Acad Emerg Med	10.1111/acem.14048
Carrer L	Automatic Pleural Line Extraction and COVID-19 Scoring From Lung Ultrasound Data	IEEE Trans Ultrason Ferroelectr Freq Control	10.1109/TUFFC.2020.3005512
Carrillo-Esper R	Abordaje hemodinámico y ventilatorio en pacientes con COVID-19	Cir Cir	10.24875/CIRU.20000301
Caruso D	Chest CT Features of COVID-19 in Rome, Italy	Radiology	10.1148/radiol.2020201237
Carvalho A	SARS-CoV-2 Gastrointestinal Infection Causing Hemorrhagic Colitis: Implications for Detection and Transmission of COVID-19 Disease	Am J Gastroenterol	10.14309/ajg.0000000000000667
Carvalho LFDCES	Optical techniques for fast screening - Towards prevention of the coronavirus COVID-19 outbreak	Photodiagnosis Photodyn Ther	10.1016/j.pdpdt.2020.101765
Carvalho WB	Ventilatory support recommendations in children with Sars-CoV-2	Rev Assoc Med Bras (1992)	10.1590/1806-9282.66.4.528
Casadio P	Increased rate of ruptured ectopic pregnancy in COVID-19 pandemic: analysis from the North of Italy	Ultrasound Obstet Gynecol	10.1002/uog.22126
Casal J	Organ cultures of human fallopian tubes for the propagation of viruses	Arch Gesamte Virusforsch	10.1007/BF01253752
Casas E	[Isolated peripheral facial paralysis in a patient with COVID-19]	Rev Neurol	10.33588/rn.7101.2020229
Cascella M	Rapid and Impressive Response to a Combined Treatment with Single-Dose Tocilizumab and NIV in a Patient with COVID-19 Pneumonia/ARDS	Medicina (Kaunas)	10.3390/medicina56080377
Casey K	COVID-19 pneumonia with hemoptysis: Acute segmental pulmonary emboli associated with novel coronavirus infection	Am J Emerg Med	10.1016/j.ajem.2020.04.011
Cassoux N	[Management of ocular cancer during COVID-19 pandemic]	J Fr Ophtalmol	10.1016/j.jfo.2020.04.015
Castanheira J	Asymptomatic COVID-19 positive patient suspected on FDG-PET/CT	Nucl Med Commun	10.1097/MNM.0000000000001221
Castelao J	Findings and Prognostic Value of Lung Ultrasound in COVID-19 Pneumonia	J Ultrasound Med	10.1002/jum.15508
Castro HM	[COVID-19 pneumonia: Tomographic findings]	Rev Fac Cien Med Univ Nac Cordoba	10.31053/1853.0605.v77.n2.28336
Cattabriga A	Lung CT Segmentation to Identify Consolidations and Ground Glass Areas for Quantitative Assesment of SARS-CoV Pneumonia	J Vis Exp	10.3791/61737
Catteau L	Low-dose hydroxychloroquine therapy and mortality in hospitalised patients with COVID-19: a nationwide observational study of 8075 participants	Int J Antimicrob Agents	10.1016/j.ijantimicag.2020.106144
Cau R	Imaging in COVID-19-related myocardial injury	Int J Cardiovasc Imaging	10.1007/s10554-020-02089-9
Cavallo AU	Texture Analysis in the Evaluation of Covid-19 Pneumonia in Chest X-Ray Images: a Proof of Concept Study	Curr Med Imaging	10.2174/1573405617999210112195450
Cavallo F	Novel coronavirus infection and children	Acta Biomed	10.23750/abm.v91i2.9586
Cavallo JJ	The Economic Impact of the COVID-19 Pandemic on Radiology Practices	Radiology	10.1148/radiol.2020201495
Cavli B	Coronavirus disease 2019 strategies, examination details and safety procedures for diagnostic radiology facilities: An extensive multi-centre experience in Istanbul, Turkey	J Radiol Nurs	10.1016/j.jradnu.2020.12.013
Cebrián J	Headache and impaired consciousness level associated with SARS-CoV-2 in CSF: A case report	Neurology	10.1212/WNL.0000000000010213
Cellina M	Chest computed tomography findings of COVID-19 pneumonia: pictorial essay with literature review	Jpn J Radiol	10.1007/s11604-020-01010-7
Cellina M	Peribronchial Consolidation with Surrounding Ground-Glass Opacity in COVID-19 Pneumonia: 3D Reconstruction of a Chest Computed Tomography	Am J Trop Med Hyg	10.4269/ajtmh.20-0405
Cellina M	False negative chest X-Rays in patients affected by COVID-19 pneumonia and corresponding chest CT findings	Radiography (Lond)	10.1016/j.radi.2020.04.017
Cellina M	Acute pulmonary embolism in a patient with COVID-19 pneumonia	Diagn Interv Imaging	10.1016/j.diii.2020.04.001
Cengiz M	Effect of oral l-Glutamine supplementation on Covid-19 treatment	Clin Nutr Exp	10.1016/j.yclnex.2020.07.003
Cerase A	Letter by Cerase et al Regarding Article, "Temporary Emergency Guidance to US Stroke Centers During the COVID-19 Pandemic"	Stroke	10.1161/STROKEAHA.120.030147
Cerdà P	Blood test dynamics in hospitalized COVID-19 patients: Potential utility of D-dimer for pulmonary embolism diagnosis	PLoS One	10.1371/journal.pone.0243533
Cester G	Retrospective Analysis of a Modified Organizational Model to Guarantee CT Workflow during the COVID-19 Outbreak in the Tertiary Hospital of Padova, Italy	J Clin Med	10.3390/jcm9093042
Cesur S	Regional Anesthesia Practices in Turkey During the COVID-19 Pandemic	Cureus	10.7759/cureus.10135
Ceugnart L	[Breast cancer screening and diagnosis at the end of the COVID-19 confinement period, practical aspects and prioritization rules: recommendations of 6 French health professionals societies]	Bull Cancer	10.1016/j.bulcan.2020.04.006
Ceulemans D	Screening for COVID-19 at childbirth: is it effective?	Ultrasound Obstet Gynecol	10.1002/uog.22099
Cezar-Junior AB	Subarachnoid hemorrhage and COVID-19: Association or coincidence?	Medicine (Baltimore)	10.1097/MD.0000000000023862
Cha MJ	Clinical implication of radiographic scores in acute Middle East respiratory syndrome coronavirus pneumonia: Report from a single tertiary-referral center of South Korea	Eur J Radiol	10.1016/j.ejrad.2018.09.008
Chadha S	'COVID-19 pandemic' anxiety-induced Takotsubo cardiomyopathy	QJM	10.1093/qjmed/hcaa135
Chai N	Endoscopy works during the pandemic of coronavirus COVID-19: recommendations by the Chinese Society of Digestive Endoscopy	United European Gastroenterol J	10.1177/2050640620930632
Chakraborty C	SARS-CoV-2 causing pneumonia-associated respiratory disorder (COVID-19): diagnostic and proposed therapeutic options	Eur Rev Med Pharmacol Sci	10.26355/eurrev_202004_20871
Chakraborty U	Subacute thyroiditis as a presenting manifestation of COVID-19: a report of an exceedingly rare clinical entity	BMJ Case Rep	10.1136/bcr-2020-239953
Chakraborty U	COVID-19-associated acute transverse myelitis: a rare entity	BMJ Case Rep	10.1136/bcr-2020-238668
Chalela R	Thrombus in transit in patient with COVID-19 pneumonia	Med Intensiva	10.1016/j.medin.2020.06.002
Chan JCX	Radiology and COVID-19	Hong Kong Med J	10.12809/hkmj205102
Chan JL	Pituitary apoplexy associated with acute COVID-19 infection and pregnancy	Pituitary	10.1007/s11102-020-01080-w
Chan JL	Guillain-Barré Syndrome with Facial Diplegia Related to SARS-CoV-2 Infection	Can J Neurol Sci	10.1017/cjn.2020.106
Chan KH	Weakness and elevated creatinine kinase as the initial presentation of coronavirus disease 2019 (COVID-19)	Am J Emerg Med	10.1016/j.ajem.2020.05.015
Chan L	Misleading chest radiography in a patient with SARS	Scand J Infect Dis	10.1080/00365540410018995
Chan LL	Chest CT in asymptomatic COVID-19: benefits and concerns	Quant Imaging Med Surg	10.21037/qims-20-654
Chan PA	Distinguishing characteristics between pandemic 2009-2010 influenza A (H1N1) and other viruses in patients hospitalized with respiratory illness	PLoS One	10.1371/journal.pone.0024734
Chang D	Epidemiologic and Clinical Characteristics of Novel Coronavirus Infections Involving 13 Patients Outside Wuhan, China	JAMA	10.1001/jama.2020.1623
Chang D	Persistent Viral Presence Determines the Clinical Course of the Disease in COVID-19	J Allergy Clin Immunol Pract	10.1016/j.jaip.2020.06.015
Chang H	Deep vein thrombosis in hospitalized patients with coronavirus disease 2019	J Vasc Surg Venous Lymphat Disord	10.1016/j.jvsv.2020.09.010
Chang H	Impact of COVID-19 Pandemic on the Overall Diagnostic and Therapeutic Process for Patients of Emergency Department and Those with Acute Cerebrovascular Disease	J Clin Med	10.3390/jcm9123842
Chang MC	Chest Computed Tomography Findings in Asymptomatic Patients with COVID-19	Respiration	10.1159/000509334
Chang MC	Risk factors for disease progression in COVID-19 patients	BMC Infect Dis	10.1186/s12879-020-05144-x
Chang TH	Clinical characteristics and diagnostic challenges of pediatric COVID-19: A systematic review and meta-analysis	J Formos Med Assoc	10.1016/j.jfma.2020.04.007
Chao CJ	Reversible cardiac dysfunction in severe COVID-19 infection, mechanisms and case report	Echocardiography	10.1111/echo.14807
Chao H	Integrative analysis for COVID-19 patient outcome prediction	Med Image Anal	10.1016/j.media.2020.101844
Charlton M	The effect of constitutive pigmentation on the measured emissivity of human skin	PLoS One	10.1371/journal.pone.0241843
Chassagnon G	AI-driven quantification, staging and outcome prediction of COVID-19 pneumonia	Med Image Anal	10.1016/j.media.2020.101860
Chate RC	Presentation of pulmonary infection on CT in COVID-19: initial experience in Brazil	J Bras Pneumol	10.36416/1806-3756/e20200121
Chatzipavlidou V	A new era for nuclear medicine	Hell J Nucl Med	10.1967/s002449912013
Chatzipavlidou V	The modifications brought about by the COVID-19 pandemic to Nuclear Medicine practice	Hell J Nucl Med
Chau TN	Value of initial chest radiographs for predicting clinical outcomes in patients with severe acute respiratory syndrome	Am J Med	10.1016/j.amjmed.2004.03.020
Chau Y	Could Bronchial Artery Embolization Be a Modality for Treating Severe Acute Respiratory Syndrome Coronavirus 2?	J Vasc Interv Radiol	10.1016/j.jvir.2020.08.022
Chauhan N	New and developing diagnostic platforms for COVID-19: A systematic review	Expert Rev Mol Diagn	10.1080/14737159.2020.1816466
Chaurasia A	Endovascular treatment of arteriovenous graft dysfunction as a result of graft delamination and fracture	CVIR Endovasc	10.1186/s42155-020-00181-8
Chauvelot L	Quantitative-analysis of computed tomography in COVID-19 and non COVID-19 ARDS patients: A case-control study	J Crit Care	10.1016/j.jcrc.2020.08.006
Cheah PK	Use of negative pressure individual isolation system for CT scan of patients with suspected COVID-19	Emerg Med J	10.1136/emermed-2020-209851
Cheli M	SARS-CoV-2 pandemic and epilepsy: The impact on emergency department attendances for seizures	Seizure	10.1016/j.seizure.2020.08.008
Chemboli R	Pyrrolo[2,3-b]quinoxalines in attenuating cytokine storm in COVID-19: their sonochemical synthesis and in silico / in vitro assessment	J Mol Struct	10.1016/j.molstruc.2020.129868
Chen B	High prevalence of occult thrombosis in mild/moderate COVID-19	Int J Infect Dis	10.1016/j.ijid.2020.12.042
Chen C	Temporal lung changes in high-resolution chest computed tomography for coronavirus disease 2019	J Int Med Res	10.1177/0300060520950990
Chen CX	Bedside rapid placement of nasointestinal feeding tube via ultrasound-guided stylet positioning in critical COVID-19 patients	Crit Care	10.1186/s13054-020-02990-8
Chen D	Can Chest CT Features Distinguish Patients With Negative From Those With Positive Initial RT-PCR Results for Coronavirus Disease (COVID-19)?	AJR Am J Roentgenol	10.2214/AJR.20.23012
Chen EQ	Brief report of the first cured 2019-nCoV pneumonia patient in West China Hospital	Eur J Clin Microbiol Infect Dis	10.1007/s10096-020-03866-z
Chen G	Clinical and immunological features of severe and moderate coronavirus disease 2019	J Clin Invest	10.1172/JCI137244
Chen H	First clinical study using HCV protease inhibitor danoprevir to treat COVID-19 patients	Medicine (Baltimore)	10.1097/MD.0000000000023357
Chen H	A CT-based radiomics nomogram for predicting prognosis of coronavirus disease 2019 (COVID-19) radiomics nomogram predicting COVID-19	Br J Radiol	10.1259/bjr.20200634
Chen H	Clinical and imaging features of COVID-19	Radiol Infect Dis	10.1016/j.jrid.2020.04.003
Chen HJ	Early chest CT features of patients with 2019 novel coronavirus (COVID-19) pneumonia: relationship to diagnosis and prognosis	Eur Radiol	10.1007/s00330-020-06978-4
Chen HR	A Case of Childhood COVID-19 Infection with Pleural Effusion Complicated by Possible Secondary Mycoplasma Pneumoniae Infection	Pediatr Infect Dis J	10.1097/INF.0000000000002721
Chen J	Computed tomography imaging of an HIV-infected patient with coronavirus disease 2019	J Med Virol	10.1002/jmv.25879
Chen J	[A pilot study of hydroxychloroquine in treatment of patients with moderate COVID-19]	Zhejiang Da Xue Xue Bao Yi Xue Ban	10.3785/j.issn.1008-9292.2020.03.03
Chen J	An uncommon manifestation of COVID-19 pneumonia on CT scan with small cavities in the lungs: A case report	Medicine (Baltimore)	10.1097/MD.0000000000021240
Chen J	Clinical progression of patients with COVID-19 in Shanghai, China	J Infect	10.1016/j.jinf.2020.03.004
Chen J	Characteristics of Acute Pulmonary Embolism in Patients With COVID-19 Associated Pneumonia From the City of Wuhan	Clin Appl Thromb Hemost	10.1177/1076029620936772
Chen J	Deep learning-based model for detecting 2019 novel coronavirus pneumonia on high-resolution computed tomography	Sci Rep	10.1038/s41598-020-76282-0
Chen L	Imaging Evaluation of Coronavirus Disease (COVID-19) Pneumonia in Pregnant Women	AJR Am J Roentgenol	10.2214/AJR.20.24626
Chen L	Novel Coronavirus-Induced Right Ventricular Failure and Point of Care Echocardiography: A Case Report	Cardiology	10.1159/000508527
Chen L	[Analysis of clinical features of 29 patients with 2019 novel coronavirus pneumonia]	Zhonghua Jie He He Hu Xi Za Zhi	10.3760/cma.j.issn.1001-0939.2020.03.013
Chen L	Disease progression patterns and risk factors associated with mortality in deceased patients with COVID-19 in Hubei Province, China	Immun Inflamm Dis	10.1002/iid3.343
Chen L	REPEAT CHEST CT SCANS IN MODERATE-TO-SEVERE PATIENTS' MANAGEMENT DURING THE COVID-19 PANDEMIC: OBSERVATIONS FROM A SINGLE CENTRE IN WUHAN, CHINA	Radiat Prot Dosimetry	10.1093/rpd/ncaa106
Chen L	Ultrasound Imaging Findings of Acute Testicular Infection in Patients With Coronavirus Disease 2019: A Single-Center-Based Study in Wuhan, China	J Ultrasound Med	10.1002/jum.15558
Chen L	[Analysis of clinical features of 29 patients with 2019 novel coronavirus pneumonia]	Zhonghua Jie He He Hu Xi Za Zhi	10.3760/cma.j.issn.1001-0939.2020.0005
Chen LD	A COVID-19 patient with multiple negative results for PCR assays outside Wuhan, China: a case report	BMC Infect Dis	10.1186/s12879-020-05245-7
Chen LL	Standardized adult-gerontology acute care nurse practitioner point-of-care ultrasound training: A new perspective in the age of a pandemic	J Am Assoc Nurse Pract	10.1097/JXX.0000000000000448
Chen LQ	Reduced cardiac function is associated with cardiac injury and mortality risk in hospitalized COVID-19 Patients	Clin Cardiol	10.1002/clc.23479
Chen M	A SARS-CoV-2 familial cluster infection reveals asymptomatic transmission to children	J Infect Public Health	10.1016/j.jiph.2020.05.018
Chen P	Clinical and Demographic Characteristics of Cluster Cases and Sporadic Cases of Coronavirus Disease 2019 (COVID-19) in 141 Patients in the Main District of Chongqing, China, Between January and February 2020	Med Sci Monit	10.12659/MSM.923985
Chen P	Epidemiological and clinical characteristics of 136 cases of COVID-19 in main district of Chongqing	J Formos Med Assoc	10.1016/j.jfma.2020.04.019
Chen Q	Improved quantification of myelin water fraction using joint sparsity of T(2) * distribution	J Magn Reson Imaging	10.1002/jmri.27013
Chen R	Chest computed tomography images of early coronavirus disease (COVID-19)	Can J Anaesth	10.1007/s12630-020-01625-4
Chen RC	Adapting to a new normal? 5 key operational principles for a radiology service facing the COVID-19 pandemic	Eur Radiol	10.1007/s00330-020-06862-1
Chen RC	Touch Me Not: Safe Distancing in Radiology During Coronavirus Disease 2019 (COVID-19)	J Am Coll Radiol	10.1016/j.jacr.2020.04.019
Chen S	DVT incidence and risk factors in critically ill patients with COVID-19	J Thromb Thrombolysis	10.1007/s11239-020-02181-w
Chen SG	Use of radiographic features in COVID-19 diagnosis: Challenges and perspectives	J Chin Med Assoc	10.1097/JCMA.0000000000000336
Chen T	The role of chest CT in management of asymptomatic SARS-CoV-2 infections: A longitudinal multi-center study in Chongqing, China	Int J Med Sci	10.7150/ijms.50705
Chen X	Similarities and Differences of Early Pulmonary CT Features of Pneumonia Caused by SARS-CoV-2, SARS-CoV and MERS-CoV: Comparison Based on a Systemic Review	Chin Med Sci J	10.24920/003727
Chen X	Dynamic Chest CT Evaluation in Three Cases of 2019 Novel Coronavirus Pneumonia	Arch Iran Med	10.34172/aim.2020.11
Chen X	A diagnostic model for coronavirus disease 2019 (COVID-19) based on radiological semantic and clinical features: a multi-center study	Eur Radiol	10.1007/s00330-020-06829-2
Chen X	Clinical features and short-term outcomes of patients with COVID-19 due to different exposure history	Medicine (Baltimore)	10.1097/MD.0000000000023319
Chen Y	A Quantitative and Radiomics approach to monitoring ARDS in COVID-19 patients based on chest CT: a retrospective cohort study	Int J Med Sci	10.7150/ijms.48432
Chen Z	Mobile field hospitals, an effective way of dealing with COVID-19 in China: sharing our experience	Biosci Trends	10.5582/bst.2020.01110
Chen Z	High-resolution computed tomography manifestations of COVID-19 infections in patients of different ages	Eur J Radiol	10.1016/j.ejrad.2020.108972
Chen Z	[Diagnosis and treatment recommendation for pediatric COVID-19 (the second edition)]	Zhejiang Da Xue Xue Bao Yi Xue Ban	10.3785/j.issn.1008-9292.2020.02.01
Chen Z	Transcription factor-mediated signaling pathways' contribution to the pathology of acute lung injury and acute respiratory distress syndrome	Am J Transl Res
Chen ZH	Chest CT of COVID-19 in patients with a negative first RT-PCR test: Comparison with patients with a positive first RT-PCR test	Medicine (Baltimore)	10.1097/MD.0000000000020837
Cheng C	COVID-19 with rheumatic diseases: a report of 5 cases	Clin Rheumatol	10.1007/s10067-020-05160-x
Cheng D	Coronavirus disease 2019 in renal transplant recipients: Report of two cases	Transpl Infect Dis	10.1111/tid.13329
Cheng LT	COVID-19: preparing for second surge and getting back on track for radiology	BJR Open	10.1259/bjro.20200045
Cheng S	Risk factors for the critical illness in SARS-CoV-2 infection: a multicenter retrospective cohort study	Respir Res	10.1186/s12931-020-01492-z
Cheng SO	Maternal death in pregnancy due to COVID-19	Ultrasound Obstet Gynecol	10.1002/uog.22111
Cheng Z	Clinical Features and Chest CT Manifestations of Coronavirus Disease 2019 (COVID-19) in a Single-Center Study in Shanghai, China	AJR Am J Roentgenol	10.2214/AJR.20.22959
Chérrez-Ojeda I	The unusual experience of managing a severe COVID-19 case at home: what can we do and where do we go?	BMC Infect Dis	10.1186/s12879-020-05608-0
Chertoff JD	The Early Influence and Effects of the Coronavirus Disease 2019 (COVID-19) Pandemic on Resident Education and Adaptations	J Am Coll Radiol	10.1016/j.jacr.2020.07.022
Chetan MR	Chest CT screening for COVID-19 in elective and emergency surgical patients: experience from a UK tertiary centre	Clin Radiol	10.1016/j.crad.2020.06.006
Chetrit A	Magnetic resonance imaging of COVID-19 anosmic patients reveals abnormalities of the olfactory bulb: Preliminary prospective study	J Infect	10.1016/j.jinf.2020.07.028
Cheung G	Impact of COVID-19 on the health and psychosocial status of vulnerable older adults: study protocol for an observational study	BMC Public Health	10.1186/s12889-020-09900-1
Cheung JC	POCUS in COVID-19: pearls and pitfalls	Lancet Respir Med	10.1016/S2213-2600(20)30166-1
Cheung KS	Gastrointestinal Manifestations of SARS-CoV-2 Infection and Virus Load in Fecal Samples From a Hong Kong Cohort: Systematic Review and Meta-analysis	Gastroenterology	10.1053/j.gastro.2020.03.065
Cheung S	Recurrent Acute Pancreatitis in a Patient with COVID-19 Infection	Am J Case Rep	10.12659/AJCR.927076
Cheung S	Superior Mesenteric Artery Thrombosis and Acute Intestinal Ischemia as a Consequence of COVID-19 Infection	Am J Case Rep	10.12659/AJCR.925753
Chia AQX	Chest Radiographs and CTs in the Era of COVID-19: Indications, Operational Safety Considerations and Alternative Imaging Practices	Acad Radiol	10.1016/j.acra.2020.06.022
Chia KX	Possible affective cognitive cerebellar syndrome in a young patient with COVID-19 CNS vasculopathy and stroke	BMJ Case Rep	10.1136/bcr-2020-237926
Chiappe Gonzalez AJ	Hospital-acquired SARS-CoV-2 pneumonia in a person living with HIV	Int J STD AIDS	10.1177/0956462420957528
Chibane S	Hyperacute multi-organ thromboembolic storm in COVID-19: a case report	J Thromb Thrombolysis	10.1007/s11239-020-02173-w
Chiem AT	Pick Up Your Probes: A Call for Clinically Oriented Point-of-Care Ultrasound Research in COVID-19	J Ultrasound Med	10.1002/jum.15394
Chitturi KR	Transcatheter Mitral Valve Repair with MitraClip for Severe Mitral Regurgitation and Cardiogenic Shock During the COVID-19 Pandemic	Cardiovasc Revasc Med	10.1016/j.carrev.2020.05.030
Chiu A	COVID-19-induced anosmia associated with olfactory bulb atrophy	Neuroradiology	10.1007/s00234-020-02554-1
Chiu WHK	Detection of COVID-19 Using Deep Learning Algorithms on Chest Radiographs	J Thorac Imaging	10.1097/RTI.0000000000000559
Cho ES	Utility of d-dimer for diagnosis of deep vein thrombosis in coronavirus disease-19 infection	J Vasc Surg Venous Lymphat Disord	10.1016/j.jvsv.2020.07.009
Cho J	The Impact of COVID-19 on the Use of Radiology Resources in a Tertiary Hospital	J Korean Med Sci	10.3346/jkms.2020.35.e368
Cho YJ	Lung ultrasound for early diagnosis and severity assessment of pneumonia in patients with coronavirus disease 2019	Korean J Intern Med	10.3904/kjim.2020.180
Choi WJ	Middle East Respiratory Syndrome-Coronavirus Infection: A Case Report of Serial Computed Tomographic Findings in a Young Male Patient	Korean J Radiol	10.3348/kjr.2016.17.1.166
Choi Y	Neuroimaging findings of brain MRI and CT in patients with COVID-19: A systematic review and meta-analysis	Eur J Radiol	10.1016/j.ejrad.2020.109393
Chon Y	Adverse Initial CT Findings Associated with Poor Prognosis of Coronavirus Disease	J Korean Med Sci	10.3346/jkms.2020.35.e316
Chopra J	Successful treatment of chronic myelomonocytic leukaemia with hydroxycarbamide in a patient presenting with acute hypoxic respiratory failure due to COVID-19 pneumonia	Br J Haematol	10.1111/bjh.16978
Chougar L	Atypical Deep Cerebral Vein Thrombosis with Hemorrhagic Venous Infarction in a Patient Positive for COVID-19	AJNR Am J Neuroradiol	10.3174/ajnr.A6642
Chougar L	Retrospective Observational Study of Brain MRI Findings in Patients with Acute SARS-CoV-2 Infection and Neurologic Manifestations	Radiology	10.1148/radiol.2020202422
Chow CCN	Acute transverse myelitis in COVID-19 infection	BMJ Case Rep	10.1136/bcr-2020-236720
Chow DS	Development and external validation of a prognostic tool for COVID-19 critical disease	PLoS One	10.1371/journal.pone.0242953
Chow EK	Advances in Technology to Address COVID-19	SLAS Technol	10.1177/2472630320969634
Chowdhury T	Management of Acute Ischemic Stroke in the Interventional Neuroradiology Suite During the COVID-19 Pandemic: A Global Survey	J Neurosurg Anesthesiol	10.1097/ANA.0000000000000734
Chowdhury YS	Extensive Peripheral Arterial Thrombosis in a Patient with SARS-CoV-2 Infection	Am J Med Case Rep	10.12691/ajmcr-8-12-15
Chu WC	Thin-Section CT 12 Months After the Diagnosis of Severe Acute Respiratory Syndrome in Pediatric Patients	AJR Am J Roentgenol	10.2214/AJR.05.0382
Chua F	The role of CT in case ascertainment and management of COVID-19 pneumonia in the UK: insights from high-incidence regions	Lancet Respir Med	10.1016/S2213-2600(20)30132-6
Chuang HH	FDG PET/CT in Diagnosing COVID-19 Infection in a Cancer Patient With Exposure History But Minimal Symptoms	Clin Nucl Med	10.1097/RLU.0000000000003137
Chuh A	Eosinophilic folliculitis due to wearing protective gear in citizens volunteering for sanitation services during the COVID-19 pandemic - an original epidemiological, clinical, dermoscopic, and laboratory-based study	Int J Dermatol	10.1111/ijd.15227
Chung M	CT Imaging Features of 2019 Novel Coronavirus (2019-nCoV)	Radiology	10.1148/radiol.2020200230
Chung TW	Olfactory Dysfunction in Coronavirus Disease 2019 Patients: Observational Cohort Study and Systematic Review	Open Forum Infect Dis	10.1093/ofid/ofaa199
Churchill TW	Echocardiographic Features of COVID-19 Illness and Association with Cardiac Biomarkers	J Am Soc Echocardiogr	10.1016/j.echo.2020.05.028
Cieszanowski A	Management of patients with COVID-19 in radiology departments, and indications regarding imaging studies - recommendations of the Polish Medical Society of Radiology	Pol J Radiol	10.5114/pjr.2020.95022
Çinkooğlu A	CT imaging features of COVID-19 pneumonia: initial experience from Turkey	Diagn Interv Radiol	10.5152/dir.2020.20307
Citro R	Role of multimodality imaging in evaluation of cardiovascular involvement in COVID-19	Trends Cardiovasc Med	10.1016/j.tcm.2020.10.001
Cizgici AY	COVID-19 myopericarditis: It should be kept in mind in today's conditions	Am J Emerg Med	10.1016/j.ajem.2020.04.080
Çınar OE	Convalescent (immune) plasma treatment in a myelodysplastic COVID-19 patient with disseminated tuberculosis	Transfus Apher Sci	10.1016/j.transci.2020.102821
Çınar T	COVID-19 and acute myocarditis: current literature review and diagnostic challenges	Rev Assoc Med Bras (1992)	10.1590/1806-9282.66.S2.48
Cleverley J	The role of chest radiography in confirming covid-19 pneumonia	BMJ	10.1136/bmj.m2426
Cobes N	Ventilation/perfusion SPECT/CT findings in different lung lesions associated with COVID-19: a case series	Eur J Nucl Med Mol Imaging	10.1007/s00259-020-04920-w
Cocconcelli E	Clinical Features and Chest Imaging as Predictors of Intensity of Care in Patients with COVID-19	J Clin Med	10.3390/jcm9092990
Cockrell AS	A spike-modified Middle East respiratory syndrome coronavirus (MERS-CoV) infectious clone elicits mild respiratory disease in infected rhesus macaques	Sci Rep	10.1038/s41598-018-28900-1
Cohen MA	Special ambulatory gynecologic considerations in the era of coronavirus disease 2019 (COVID-19) and implications for future practice	Am J Obstet Gynecol	10.1016/j.ajog.2020.06.006
Cohen ME	A case of probable Parkinson's disease after SARS-CoV-2 infection	Lancet Neurol	10.1016/S1474-4422(20)30305-7
Colandrea M	(18)F-FDG PET/CT in asymptomatic patients with COVID-19: the submerged iceberg surfaces	Jpn J Radiol	10.1007/s11604-020-01006-3
Colbert GB	Utility of telemedicine in the COVID-19 era	Rev Cardiovasc Med	10.31083/j.rcm.2020.04.188
Coleman H	Coronavirus disease 2019 and Pneumocystis jirovecii pneumonia: a diagnostic dilemma in HIV	AIDS	10.1097/QAD.0000000000002571
Coles JL	A Revised Protocol for Culture of Airway Epithelial Cells as a Diagnostic Tool for Primary Ciliary Dyskinesia	J Clin Med	10.3390/jcm9113753
Collado S	COVID-19 in Grade 4-5 Chronic Kidney Disease Patients	Kidney Blood Press Res	10.1159/000511082
Collado-Mesa F	Impact of COVID-19 on breast imaging case volumes in South Florida: A multicenter study	Breast J	10.1111/tbj.14011
Colombi D	Qualitative and quantitative chest CT parameters as predictors of specific mortality in COVID-19 patients	Emerg Radiol	10.1007/s10140-020-01867-1
Colombi D	Well-aerated Lung on Admitting Chest CT to Predict Adverse Outcome in COVID-19 Pneumonia	Radiology	10.1148/radiol.2020201433
Colombi D	Comparison of admission chest computed tomography and lung ultrasound performance for diagnosis of COVID-19 pneumonia in populations with different disease prevalence	Eur J Radiol	10.1016/j.ejrad.2020.109344
Colombo L	How to manage thromboembolic risk in patient with SARS-CoV-2-related disease in the Emergency Department: A case report of cardiogenic shock due to massive pulmonary embolism	Respir Med Case Rep	10.1016/j.rmcr.2020.101185
Conesa JC	Nuclear Medicine in the Covid-19 pandemic	Rev Esp Med Nucl Imagen Mol	10.1016/j.remn.2020.05.001
Consoli L	2019 novel coronavirus (COVID-19) pneumonia complications: the importance of lung ultrasound	J Ultrasound	10.1007/s40477-020-00494-3
Conte G	COVID-19-Associated PRES-like Encephalopathy with Perivascular Gadolinium Enhancement	AJNR Am J Neuroradiol	10.3174/ajnr.A6762
Conticini E	High dosage of methylprednisolone as a rescue, second-line treatment in COVID-19 patients who failed to respond to tocilizumab	Ann Rheum Dis	10.1136/annrheumdis-2020-218761
Contou D	Pulmonary embolism or thrombosis in ARDS COVID-19 patients: A French monocenter retrospective study	PLoS One	10.1371/journal.pone.0238413
Convissar D	Biplane Imaging Using Portable Ultrasound Devices for Vascular Access	Cureus	10.7759/cureus.12561
Convissar DL	Application of Lung Ultrasound During the COVID-19 Pandemic: A Narrative Review	Anesth Analg	10.1213/ANE.0000000000004929
Conway H	Personalizing Invasive Mechanical Ventilation Strategies in Coronavirus Disease 2019 (COVID-19)-Associated Lung Injury: The Utility of Lung Ultrasound	J Cardiothorac Vasc Anesth	10.1053/j.jvca.2020.04.062
Cook J	Horizontal transmission of severe acute respiratory syndrome coronavirus 2 to a premature infant: multiple organ injury and association with markers of inflammation	Lancet Child Adolesc Health	10.1016/S2352-4642(20)30166-8
Coolen T	Early postmortem brain MRI findings in COVID-19 non-survivors	Neurology	10.1212/WNL.0000000000010116
Copetti R	First comes the A, then the B: what we learned from the COVID-19 outbreak	Eur J Intern Med	10.1016/j.ejim.2020.06.031
Coronado Munoz A	Late-Onset Neonatal Sepsis in a Patient with Covid-19	N Engl J Med	10.1056/NEJMc2010614
Corradi F	Diaphragmatic thickening fraction as a potential predictor of response to continuous positive airway pressure ventilation in Covid-19 pneumonia: A single-center pilot study	Respir Physiol Neurobiol	10.1016/j.resp.2020.103585
Cortese M	Integrative Imaging Reveals SARS-CoV-2-Induced Reshaping of Subcellular Morphologies	Cell Host Microbe	10.1016/j.chom.2020.11.003
Coscas R	Acute Aortic Thrombosis Revealing a COVID-19 Infection	Eur J Vasc Endovasc Surg	10.1016/j.ejvs.2020.07.003
Cosma L	Early (18) F-FDG PET/CT in COVID-19	J Med Imaging Radiat Oncol	10.1111/1754-9485.13099
Cosma S	The "scar" of a pandemic: Cumulative incidence of COVID-19 during the first trimester of pregnancy	J Med Virol	10.1002/jmv.26267
Costa IBSDS	Cardiovascular Imaging and Interventional Procedures in Patients with Novel Coronavirus Infection	Arq Bras Cardiol	10.36660/abc.20200370
Costanzi A	COVID-19 and acute perforated diverticulitis: management and surgical timing	Minerva Chir	10.23736/S0026-4733.20.08487-4
Cosyns B	A Plea Not to Forget Infective Endocarditis in COVID-19 Era	JACC Cardiovasc Imaging	10.1016/j.jcmg.2020.07.027
Cosyns B	The role of cardiovascular imaging for myocardial injury in hospitalized COVID-19 patients	Eur Heart J Cardiovasc Imaging	10.1093/ehjci/jeaa136
Coutinho A	Lessons of the month: Co-infection with SARS-CoV-2 and influenza B virus in a patient with community-acquired pneumonia	Clin Med (Lond)	10.7861/clinmed.2020-0598
Couzin-Frankel J	Viral heart damage under scrutiny	Science	10.1126/science.369.6510.1414
Cozzi A	Chest x-ray in the COVID-19 pandemic: Radiologists' real-world reader performance	Eur J Radiol	10.1016/j.ejrad.2020.109272
Cozzi D	Chest X-ray in new Coronavirus Disease 2019 (COVID-19) infection: findings and correlation with clinical outcome	Radiol Med	10.1007/s11547-020-01232-9
Crespo J	Massive impact of coronavirus disease 2019 pandemic on gastroenterology and hepatology departments and doctors in Spain	J Gastroenterol Hepatol	10.1111/jgh.15340
Criado PR	Chronic spontaneous urticaria exacerbation in a patient with COVID-19: rapid and excellent response to omalizumab	Int J Dermatol	10.1111/ijd.15134
Croft A	First-time Diabetic Ketoacidosis in Type 2 Diabetics With Covid-19 Infection: A Novel Case Series	J Emerg Med	10.1016/j.jemermed.2020.07.017
Cruz Rodriguez JB	Gamut of cardiac manifestations and complications of COVID-19: a contemporary review	J Investig Med	10.1136/jim-2020-001592
Cruz-Utrilla A	Giant T Wave Inversion and Dyspnea in the Time of Coronavirus Pandemic	Circulation	10.1161/CIRCULATIONAHA.120.049194
Cubillos J	Diaphragm-sparing brachial plexus blocks: a focused review of current evidence and their role during the COVID-19 pandemic	Curr Opin Anaesthesiol	10.1097/ACO.0000000000000911
Cucchiari D	Pneumococcal superinfection in COVID-19 patients: A series of 5 cases	Med Clin (Barc)	10.1016/j.medcli.2020.05.022
Cui D	Single-cell RNA expression profiling of ACE2 and TMPRSS2 in the human trophectoderm and placenta	Ultrasound Obstet Gynecol	10.1002/uog.22186
Cui N	Preliminary CT findings of coronavirus disease 2019 (COVID-19)	Clin Imaging	10.1016/j.clinimag.2020.04.042
Cui S	Prevalence of venous thromboembolism in patients with severe novel coronavirus pneumonia	J Thromb Haemost	10.1111/jth.14830
Curran J	Reducing potential aerosol generation in flexible nasolaryngoscopy: a novel method	J Laryngol Otol	10.1017/S0022215120001413
Currie G	Post-COVID-19 New Normal for Nuclear Medicine Practice: An Australasian Perspective	J Nucl Med Technol	10.2967/jnmt.120.250365
Currie GM	A Lens on the Post-COVID-19 "New Normal" for Imaging Departments	J Med Imaging Radiat Sci	10.1016/j.jmir.2020.06.004
Cutler CS	Global Issues of Radiopharmaceutical Access and Availability: a Nuclear Medicine Global Initiative Project	J Nucl Med	10.2967/jnumed.120.247197
Cuvelier P	Protective reactive thymus hyperplasia in COVID-19 acute respiratory distress syndrome	Crit Care	10.1186/s13054-020-03440-1
Czarnecki M	Rapid progression of inflammatory pulmonary infiltrates in severe acute respiratory syndrome coronavirus 2 infection in a young man	Pol Arch Intern Med	10.20452/pamw.15290
Czeresnia RM	SARS-CoV-2 and Pregnancy: A Review of the Facts	Rev Bras Ginecol Obstet	10.1055/s-0040-1715137
Czibor S	[Oncologic patient with COVID-19 discovered incidentally by PET/CT examination: (A COVID–19-pandémia orvosszakmai kérdései)]	Orv Hetil	10.1556/650.2020.31848
D'Abramo A	Acute respiratory distress syndrome due to SARS-CoV-2 and Influenza A co-infection in an Italian patient: Mini-review of the literature	Int J Infect Dis	10.1016/j.ijid.2020.06.056
d'Alessandro M	Serum KL-6 concentrations as a novel biomarker of severe COVID-19	J Med Virol	10.1002/jmv.26087
D'alessandro M	Peripheral lymphocyte subset monitoring in COVID19 patients: a prospective Italian real-life case series	Minerva Med	10.23736/S0026-4806.20.06638-0
D'Alto M	Right ventricular-arterial uncoupling independently predicts survival in COVID-19 ARDS	Crit Care	10.1186/s13054-020-03385-5
D'Ambrosia C	Computing SARS-CoV-2 Infection Risk From Symptoms, Imaging, and Test Data: Diagnostic Model Development	J Med Internet Res	10.2196/24478
D'Amore F	Pressing Issues in COVID-19: Probable Cause to Seize SARS-CoV-2 for Its Preferential Involvement of Posterior Circulation Manifesting as Severe Posterior Reversible Encephalopathy Syndrome and Posterior Strokes	AJNR Am J Neuroradiol	10.3174/ajnr.A6679
D'Andrea A	[The role of multimodality imaging in COVID-19 patients: from diagnosis to clinical monitoring and prognosis]	G Ital Cardiol (Rome)	10.1714/3343.33132
D'Andrea A	Multimodality imaging in COVID-19 patients: A key role from diagnosis to prognosis	World J Radiol	10.4329/wjr.v12.i11.261
D'Ardes D	A Case of Coinfection with SARS-COV-2 and Cytomegalovirus in the Era of COVID-19	Eur J Case Rep Intern Med	10.12890/2020_001652
D'Ardes D	Long-term Positivity to SARS-CoV-2: A Clinical Case of COVID-19 with Persistent Evidence of Infection	Eur J Case Rep Intern Med	10.12890/2020_001707
D'Onofrio V	The clinical value of minimal invasive autopsy in COVID-19 patients	PLoS One	10.1371/journal.pone.0242300
D'Souza K	The use of computed tomography during the COVID-19 pandemic: Its place in the diagnostic algorithm for acute surgical patients	J Trauma Acute Care Surg	10.1097/TA.0000000000002898
D'Souza R	Pregnancy and COVID-19: Pharmacologic Considerations	Ultrasound Obstet Gynecol	10.1002/uog.23116
da Costa CM	COVID-19 in a patient with advanced Merkel cell carcinoma receiving immunotherapy	Immunotherapy	10.2217/imt-2020-0193
Daci R	Bilateral Basal Ganglia Hemorrhage in a Patient with Confirmed COVID-19	AJNR Am J Neuroradiol	10.3174/ajnr.A6712
Dacrema A	A simple lung ultrasound protocol for the screening of COVID-19 pneumonia in the emergency department	Intern Emerg Med	10.1007/s11739-020-02596-6
Daher A	Follow up of patients with severe coronavirus disease 2019 (COVID-19): Pulmonary and extrapulmonary disease sequelae	Respir Med	10.1016/j.rmed.2020.106197
Dai H	High-resolution Chest CT Features and Clinical Characteristics of Patients Infected with COVID-19 in Jiangsu, China	Int J Infect Dis	10.1016/j.ijid.2020.04.003
Dai J	Corticosteroid treatment in severe COVID-19 pneumonia: two cases and literature review	Clin Rheumatol	10.1007/s10067-020-05172-7
Dai M	Patients with Cancer Appear More Vulnerable to SARS-CoV-2: A Multicenter Study during the COVID-19 Outbreak	Cancer Discov	10.1158/2159-8290.CD-20-0422
Dai M	Temporal changes of CT findings between non-severe and severe cases of COVID-19 pneumonia: a multi-center, retrospective, longitudinal Study	Int J Med Sci	10.7150/ijms.51159
Dai MY	Patients With Lung Cancer Have High Susceptibility of COVID-19: A Retrospective Study in Wuhan, China	Cancer Control	10.1177/1073274820960467
Dai WC	CT Imaging and Differential Diagnosis of COVID-19	Can Assoc Radiol J	10.1177/0846537120913033
Dakay K	Reversible cerebral vasoconstriction syndrome and dissection in the setting of COVID-19 infection	J Stroke Cerebrovasc Dis	10.1016/j.jstrokecerebrovasdis.2020.105011
Dakay K	Cerebral Herniation Secondary to Stroke-Associated Hemorrhagic Transformation, Fulminant Cerebral Edema in Setting of COVID-19 Associated ARDS and Active Malignancy	J Stroke Cerebrovasc Dis	10.1016/j.jstrokecerebrovasdis.2020.105397
Dakay K	Cerebral Venous Sinus Thrombosis in COVID-19 Infection: A Case Series and Review of The Literature	J Stroke Cerebrovasc Dis	10.1016/j.jstrokecerebrovasdis.2020.105434
Dalen H	Acute perimyocarditis with cardiac tamponade in COVID-19 infection without respiratory disease	BMJ Case Rep	10.1136/bcr-2020-236218
Dallan C	Septic shock presentation in adolescents with COVID-19	Lancet Child Adolesc Health	10.1016/S2352-4642(20)30164-4
Dalprá FAR	Quantitative analysis in COVID-19: report of an initial experience	Einstein (Sao Paulo)	10.31744/einstein_journal/2020AI5842
Dane B	Hypercoagulability in Patients With Coronavirus Disease (COVID-19): Identification of Arterial and Venous Thromboembolism in the Abdomen, Pelvis, and Lower Extremities	AJR Am J Roentgenol	10.2214/AJR.20.23617
Dane B	Unexpected Findings of Coronavirus Disease (COVID-19) at the Lung Bases on Abdominopelvic CT	AJR Am J Roentgenol	10.2214/AJR.20.23240
Daneshpazhooh M	Mucous membrane pemphigoid and COVID-19 treated with high-dose intravenous immunoglobulins: a case report	J Dermatolog Treat	10.1080/09546634.2020.1764472
Dang JZ	Clinical characteristics of coronavirus disease 2019 in patients aged 80 years and older	J Integr Med	10.1016/j.joim.2020.07.002
Dangis A	Impact of gender on extent of lung injury in COVID-19	Clin Radiol	10.1016/j.crad.2020.04.005
Danjuma MI	QTc evaluation in COVID-19 patients treated with chloroquine/hydroxychloroquine: A letter to the editor	Eur J Clin Invest	10.1111/eci.13407
Danrad R	Radiologic chest CT findings from COVID-19 in Orleans Parish, Louisiana	Echocardiography	10.1111/echo.14662
Danzi GB	Acute pulmonary embolism and COVID-19 pneumonia: a random association?	Eur Heart J	10.1093/eurheartj/ehaa254
Dargent A	Lung ultrasound score to monitor COVID-19 pneumonia progression in patients with ARDS	PLoS One	10.1371/journal.pone.0236312
Darras KE	Undergraduate Radiology Education During the COVID-19 Pandemic: A Review of Teaching and Learning Strategies	Can Assoc Radiol J	10.1177/0846537120944821
Das A	Skin changes attributed to protective measures against COVID-19: A compilation	Dermatol Ther	10.1111/dth.13796
Das CM	Gold Nanorod Assisted Enhanced Plasmonic Detection Scheme of COVID-19 SARS-CoV-2 Spike Protein	Adv Theory Simul	10.1002/adts.202000185
Das D	Truncated inception net: COVID-19 outbreak screening using chest X-rays	Phys Eng Sci Med	10.1007/s13246-020-00888-x
Das KM	Reply to "Chest Radiographs of the Acute Middle East Respiratory Syndrome Coronavirus"	AJR Am J Roentgenol	10.2214/AJR.15.15361
Das KM	Middle East Respiratory Syndrome Coronavirus: What Does a Radiologist Need to Know?	AJR Am J Roentgenol	10.2214/AJR.15.15363
Das KM	Middle East Respiratory Syndrome Coronavirus in Children	Indian Pediatr
Das KM	CT correlation with outcomes in 15 patients with acute Middle East respiratory syndrome coronavirus	AJR Am J Roentgenol	10.2214/AJR.14.13671
Das KM	Acute Middle East Respiratory Syndrome Coronavirus: Temporal Lung Changes Observed on the Chest Radiographs of 55 Patients	AJR Am J Roentgenol	10.2214/AJR.15.14445
Dastan F	Tocilizumab administration in a refractory case of COVID-19	Int J Antimicrob Agents	10.1016/j.ijantimicag.2020.106043
Dastan F	Continues renal replacement therapy (CRRT) with disposable hemoperfusion cartridge: A promising option for severe COVID-19	J Glob Antimicrob Resist	10.1016/j.jgar.2020.04.024
Dastan F	Promising effects of tocilizumab in COVID-19: A non-controlled, prospective clinical trial	Int Immunopharmacol	10.1016/j.intimp.2020.106869
Dastan F	Subcutaneous administration of interferon beta-1a for COVID-19: A non-controlled prospective trial	Int Immunopharmacol	10.1016/j.intimp.2020.106688
Datta A	Evaluation of Diagnostic Performance of Chest CT with RT-PCR in Suspected Coronavirus Patients in Bangladesh	Mymensingh Med J
Davarpanah AH	Novel Screening and Triage Strategy in Iran During Deadly Coronavirus Disease 2019 (COVID-19) Epidemic: Value of Humanitarian Teleconsultation Service	J Am Coll Radiol	10.1016/j.jacr.2020.03.015
David K	Reproducibility and reliability of central corneal thickness determination in more and less profound corneal edema using ultrasound pachymetry, a Scheimpflug camera and anterior segment OCT	Graefes Arch Clin Exp Ophthalmol	10.1007/s00417-019-04536-3
Davido B	Impact of medical care, including use of anti-infective agents, on prognosis of COVID-19 hospitalized patients over time	Int J Antimicrob Agents	10.1016/j.ijantimicag.2020.106129
Davoodi L	COVID-19 Presented With Deep Vein Thrombosis: An Unusual Presenting	J Investig Med High Impact Case Rep	10.1177/2324709620931239
de Alencar JCG	Lung ultrasound score predicts outcomes in COVID-19 patients admitted to the emergency department	Ann Intensive Care	10.1186/s13613-020-00799-w
de Almeida Lima AN	Images in Vascular Medicine: Acute peripheral artery occlusion and ischemic stroke in a patient with COVID-19	Vasc Med	10.1177/1358863X20945020
de Almeida Monteiro RA	Ultrasound assessment of pulmonary fibroproliferative changes in severe COVID-19: a quantitative correlation study with histopathological findings	Intensive Care Med	10.1007/s00134-020-06328-4
de Azambuja E	Impact of solid cancer on in-hospital mortality overall and among different subgroups of patients with COVID-19: a nationwide, population-based analysis	ESMO Open	10.1136/esmoopen-2020-000947
de Carvalho JF	COVID-19 in Still's disease	Eur Rev Med Pharmacol Sci	10.26355/eurrev_202012_24158
de la Flor Merino JC	COVID-19 in chronic hemodialysis patients: A report of 9 cases in Madrid, Spain	Clin Nephrol	10.5414/CN110210
De La Flor Merino JC	An unusual case of severe acute hyponatremia in patient with COVID-19 infection	Nefrologia	10.1016/j.nefro.2020.05.001
de León-Rendón JL	Aspects of inflammatory bowel disease during the COVID-19 pandemic and general considerations	Rev Gastroenterol Mex	10.1016/j.rgmx.2020.05.001
De Luna G	Rapid and severe Covid-19 pneumonia with severe acute chest syndrome in a sickle cell patient successfully treated with tocilizumab	Am J Hematol	10.1002/ajh.25833
De Nardi P	Bowel perforation in a Covid-19 patient: case report	Int J Colorectal Dis	10.1007/s00384-020-03627-6
DE Oliveira FAA	Transient lesion in the splenium of the corpus callosum associated with COVID-19	Arq Neuropsiquiatr	10.1590/0004-282X20200183
de Oliveira RR	Lung ultrasound: an additional tool in COVID-19	Radiol Bras	10.1590/0100-3984.2020.0051
De Rose C	How to Perform Pediatric Lung Ultrasound Examinations in the Time of COVID-19	J Ultrasound Med	10.1002/jum.15306
de Sousa GC	Vasculitis-related stroke in young as a presenting feature of novel coronavirus disease (COVID19) - Case report	J Clin Neurosci	10.1016/j.jocn.2020.07.034
de Souza TH	Clinical manifestations of children with COVID-19: A systematic review	Pediatr Pulmonol	10.1002/ppul.24885
De Vita S	Peripartum cardiomyopathy in a COVID-19-infected woman: differential diagnosis with acute myocarditis-A case report from a Hub Institution during the COVID-19 outbreak	Echocardiography	10.1111/echo.14873
Decavele M	Endobronchial ultrasound is feasible and safe to diagnose pulmonary embolism in non-transportable SARS-CoV-2 ARDS patients requiring extracorporeal lung support	Crit Care	10.1186/s13054-020-03292-9
Deen SS	Diagnostic challenges of incidental lung lesions on liver MRI during the COVID-19 pandemic	BMJ Case Rep	10.1136/bcr-2020-237430
Degeneffe A	Acute Hemorrhage After Intracerebral Biopsy in COVID-19 Patients: Report of 3 Cases	World Neurosurg	10.1016/j.wneu.2020.06.016
Degn S	[Radiological manifestation of COVID-19]	Ugeskr Laeger
Del Castillo Gordillo C	Description of the position and performance of an echocardiogram by subcostal view during the prone position in a patient with severe pneumonia caused by COVID-19	BMJ Case Rep	10.1136/bcr-2020-239230
Del Castillo R	Low-dose radiotherapy for COVID-19 pneumonia treatment: case report, procedure, and literature review	Strahlenther Onkol	10.1007/s00066-020-01675-z
Del Hoyo J	Hepatobiliary and Pancreatic: A fatal case of extensive splanchnic vein thrombosis in a patient with Covid-19	J Gastroenterol Hepatol	10.1111/jgh.15174
Della-Torre E	Interleukin-6 blockade with sarilumab in severe COVID-19 pneumonia with systemic hyperinflammation: an open-label cohort study	Ann Rheum Dis	10.1136/annrheumdis-2020-218122
Delorme C	COVID-19-related encephalopathy: a case series with brain FDG-positron-emission tomography/computed tomography findings	Eur J Neurol	10.1111/ene.14478
Delrio S	Lung ultrasound signs and cytokine profile in Covid-19 patients: a case series	Eur Rev Med Pharmacol Sci	10.26355/eurrev_202009_22799
Delvenne M	[Lung lesions in severe COVID-19 : anatomoclinical confrontation]	Rev Med Liege
Demelo-Rodríguez P	Incidence of asymptomatic deep vein thrombosis in patients with COVID-19 pneumonia and elevated D-dimer levels	Thromb Res	10.1016/j.thromres.2020.05.018
Demeyere M	Impact of bi-planar localization of the tricuspid valve on the evaluation of right ventricular functional parameters in the short axis plane	Int J Cardiovasc Imaging	10.1007/s10554-020-01941-2
Demi L	Lung ultrasound: The future ahead and the lessons learned from COVID-19	J Acoust Soc Am	10.1121/10.0002183
Denault AY	A proposed lung ultrasound and phenotypic algorithm for the care of COVID-19 patients with acute respiratory failure	Can J Anaesth	10.1007/s12630-020-01704-6
Deng J	High COVID-19 mortality in the UK: lessons to be learnt from Hubei province: are under-detected 'silent hypoxia' and subsequently low admission rate to blame?	QJM	10.1093/qjmed/hcaa262
Deng L	Arbidol combined with LPV/r versus LPV/r alone against Corona Virus Disease 2019: A retrospective cohort study	J Infect	10.1016/j.jinf.2020.03.002
Deng LS	Comparison of patients hospitalized with COVID-19, H7N9 and H1N1	Infect Dis Poverty	10.1186/s40249-020-00781-5
Deng M	The prevention and management of the coronavirus disease 2019 (COVID-19) outbreak in radiology departments in epidemic areas	Jpn J Radiol	10.1007/s11604-020-00974-w
Deng Q	Semiquantitative lung ultrasound scores in the evaluation and follow-up of critically ill patients with COVID-19: a single-center study	Acad Radiol	10.1016/j.acra.2020.07.002
Deng Q	Suspected myocardial injury in patients with COVID-19: Evidence from front-line clinical observation in Wuhan, China	Int J Cardiol	10.1016/j.ijcard.2020.03.087
Deng W	Primary exposure to SARS-CoV-2 protects against reinfection in rhesus macaques	Science	10.1126/science.abc5343
Deng Z	Diagnosis and treatment of an acute severe pneumonia patient with COVID-19: Case report	J Med Virol	10.1002/jmv.25802
Denina M	Lung Ultrasound in Children With COVID-19	Pediatrics	10.1542/peds.2020-1157
Denina M	Sequelae of COVID-19 in Hospitalized Children: A 4-Months Follow-Up	Pediatr Infect Dis J	10.1097/INF.0000000000002937
Déniz-Armengol C	Patient with pneumonia caused by COVID-19: Surgical findings and radiological correlation of lung lesions	Arch Bronconeumol	10.1016/j.arbres.2020.04.002
Dennie C	Canadian Society of Thoracic Radiology/Canadian Association of Radiologists Consensus Statement Regarding Chest Imaging in Suspected and Confirmed COVID-19	Can Assoc Radiol J	10.1177/0846537120924606
Deroose CM	Impact of the COVID-19 crisis on imaging in oncological trials	Eur J Nucl Med Mol Imaging	10.1007/s00259-020-04910-y
DeSa TB	Semi-quantitative myocardial perfusion MRI in heart transplant recipients at rest: repeatability in healthy controls and assessment of cardiac allograft vasculopathy	Clin Imaging	10.1016/j.clinimag.2019.12.011
Desai AN	Artificial Intelligence: Promise, Pitfalls, and Perspective	JAMA	10.1001/jama.2020.8737
Desai S	Chest imaging representing a COVID-19 positive rural U.S. population	Sci Data	10.1038/s41597-020-00741-6
Desborough MJR	Image-proven thromboembolism in patients with severe COVID-19 in a tertiary critical care unit in the United Kingdom	Thromb Res	10.1016/j.thromres.2020.05.049
Desnos C	Spontaneous hemothorax in 4 COVID-19 ARDS patients on VV-ECMO revealing pulmonary artery aneurysms	Crit Care	10.1186/s13054-020-03359-7
Dhillon PS	Letter by Dhillon and Lenthall Regarding Article, "Infarction of the Splenium of the Corpus Callosum in the Age of COVID-19: A Snapshot in Time"	Stroke	10.1161/STROKEAHA.120.032156
Dhillon PS	Regional Mechanical Thrombectomy Imaging Protocol in Patients Presenting with Acute Ischemic Stroke during the COVID-19 Pandemic	AJNR Am J Neuroradiol	10.3174/ajnr.A6754
Di Maio P	Endoscopic nasopharyngoscopy and ENT specialist safety in the COVID 19 era: the back endoscopy approach to the patient	Eur Arch Otorhinolaryngol	10.1007/s00405-020-06093-6
Di Mascio D	Maternal and Perinatal Outcomes of Pregnant Women with SARS-COV-2 infection	Ultrasound Obstet Gynecol	10.1002/uog.23107
Di Matteo A	Facing the challenges of running a rheumatology-based ultrasound service in the COVID-19 era	Rheumatology (Oxford)	10.1093/rheumatology/keaa844
Di Mauro M	Acute kidney injury in COVID-19: a case-report	Int Urol Nephrol	10.1007/s11255-020-02635-3
Di Ruscio M	A Challenging Colectomy for Acute Severe Ulcerative Colitis Complicated by COVID-19	Inflamm Bowel Dis	10.1093/ibd/izaa186
Di Serafino M	The lung ultrasound: facts or artifacts? In the era of COVID-19 outbreak	Radiol Med	10.1007/s11547-020-01236-5
Dias CN	Septic Embolism in a Patient with Infective Endocarditis and COVID-19	Am J Trop Med Hyg	10.4269/ajtmh.20-1133
Díaz-Pérez C	Acutely altered mental status as the main clinical presentation of multiple strokes in critically ill patients with COVID-19	Neurol Sci	10.1007/s10072-020-04679-w
Diestro JDB	Letter to the Editor 'Aneurysmal Subarachnoid Hemorrhage: Collateral Damage of COVID?'	World Neurosurg	10.1016/j.wneu.2020.05.206
Dietrich CG	Primary presentation of COVID-19 solely with gastrointestinal symptoms: a problem for the containment of the disease	Eur J Gastroenterol Hepatol	10.1097/MEG.0000000000001922
Dillinger JG	Coronary Artery Calcification and Complications in Patients With COVID-19	JACC Cardiovasc Imaging	10.1016/j.jcmg.2020.07.004
Ding X	Chest CT findings of COVID-19 pneumonia by duration of symptoms	Eur J Radiol	10.1016/j.ejrad.2020.109009
Dingemans AC	Treatment Guidance for Patients With Lung Cancer During the Coronavirus 2019 Pandemic	J Thorac Oncol	10.1016/j.jtho.2020.05.001
Dini FL	Bedside wireless lung ultrasound for the evaluation of COVID-19 lung injury in senior nursing home residents	Monaldi Arch Chest Dis	10.4081/monaldi.2020.1446
Dinkin M	COVID-19 presenting with ophthalmoparesis from cranial nerve palsy	Neurology	10.1212/WNL.0000000000009700
Diotallevi F	Skin involvement in SARS-CoV-2 infection: Case series	J Med Virol	10.1002/jmv.26012
Dîrzu DS	Replacing the stethoscope with ultrasound identification of lung sliding to confirm correct endotracheal tube placement for COVID-19 patients-Time for a paradigm shift?	Int J Clin Pract	10.1111/ijcp.13571
Distinguin L	MRI of Patients Infected With COVID-19 Revealed Cervical Lymphadenopathy	Ear Nose Throat J	10.1177/0145561320940117
Dixon L	Cerebral microhaemorrhage in COVID-19: a critical illness related phenomenon?	Stroke Vasc Neurol	10.1136/svn-2020-000652
Dixon L	COVID-19-related acute necrotizing encephalopathy with brain stem involvement in a patient with aplastic anemia	Neurol Neuroimmunol Neuroinflamm	10.1212/NXI.0000000000000789
do Espírito Santo DA	In vivo demonstration of microvascular thrombosis in severe COVID-19	J Thromb Thrombolysis	10.1007/s11239-020-02245-x
Dodt C	[Emergency and intensive care medicine aspects of COVID-19 infections]	Radiologe	10.1007/s00117-020-00742-x
Doğan AC	Pulmonary embolism in a young man infected with COVID-19 pneumonia	Turk Kardiyol Dern Ars	10.5543/tkda.2020.03688
Doğan Z	A case of heart failure mimicking COVID-19 pneumonia: The role of clinical and chest computed tomography findings in the differential diagnosis	Turk Kardiyol Dern Ars	10.5543/tkda.2020.51792
Dogra N	A Breach in the Protocol: A New Lung Ultrasound Protocol Able to Predict Worsening in Patients Affected by Severe Acute Respiratory Syndrome Coronavirus 2 Pneumonia	J Ultrasound Med	10.1002/jum.15600
Dogra S	Hemorrhagic stroke and anticoagulation in COVID-19	J Stroke Cerebrovasc Dis	10.1016/j.jstrokecerebrovasdis.2020.104984
Dohlman LE	Benefits and Barriers to Increasing Regional Anesthesia in Resource-Limited Settings	Local Reg Anesth	10.2147/LRA.S236550
Dolhnikoff M	SARS-CoV-2 in cardiac tissue of a child with COVID-19-related multisystem inflammatory syndrome	Lancet Child Adolesc Health	10.1016/S2352-4642(20)30257-1
Dominguez E	Abdominal radiographic and ultrasonographic findings in ferrets (Mustela putorius furo) with systemic coronavirus infection	Vet Rec	10.1136/vr.d4705
Dondorp AM	Respiratory Support in COVID-19 Patients, with a Focus on Resource-Limited Settings	Am J Trop Med Hyg	10.4269/ajtmh.20-0283
Dong D	The role of imaging in the detection and management of COVID-19: a review	IEEE Rev Biomed Eng	10.1109/RBME.2020.2990959
Dong H	Magnetic resonance elastography for estimating in vivo stiffness of the abdominal aorta using cardiac-gated spin-echo echo-planar imaging: a feasibility study	NMR Biomed	10.1002/nbm.4420
Dong X	Eleven faces of coronavirus disease 2019	Allergy	10.1111/all.14289
Doo FX	Rare presentations of COVID-19: PRES-like leukoencephalopathy and carotid thrombosis	Clin Imaging	10.1016/j.clinimag.2020.07.007
Doroudinia A	A Case of Coronavirus Infection Incidentally Found on FDG PET/CT Scan	Clin Nucl Med	10.1097/RLU.0000000000003084
Dorr F	COVID-19 pneumonia accurately detected on chest radiographs with artificial intelligence	Intell Based Med	10.1016/j.ibmed.2020.100014
Dortet L	Rapid Determination of SARS-CoV-2 antibodies using a bedside, point-of-Care, serological test	Emerg Microbes Infect	10.1080/22221751.2020.1826892
Dos Santos CC	Molecular Diagnosis of Coronavirus Disease 2019	Crit Care Explor	10.1097/CCE.0000000000000184
Douedi S	Novel coronavirus 2019 (COVID-19): A case report and review of treatments	Medicine (Baltimore)	10.1097/MD.0000000000020207
Doyen D	Myocarditis in a patient with COVID-19: a cause of raised troponin and ECG changes	Lancet	10.1016/S0140-6736(20)30912-0
Drake DH	Echocardiography in Pandemic: Front-Line Perspective, Expanding Role of Ultrasound, and Ethics of Resource Allocation	J Am Soc Echocardiogr	10.1016/j.echo.2020.04.007
Drum E	Anesthesia and potential aerosol generation during magnetic resonance imaging in children with COVID-19	Paediatr Anaesth	10.1111/pan.13951
Du N	Clinical characteristics of family-clustered onset of coronavirus disease 2019 in Jilin Province, China	Virulence	10.1080/21505594.2020.1816075
Du N	A case series describing the epidemiology and clinical characteristics of COVID-19 infection in Jilin Province	Virulence	10.1080/21505594.2020.1767357
Du W	Clinical characteristics of COVID-19 in children compared with adults in Shandong Province, China	Infection	10.1007/s15010-020-01427-2
Du X	Clinical features of hemodialysis patients with COVID-19: a single-center retrospective study on 32 patients	Clin Exp Nephrol	10.1007/s10157-020-01904-w
Du Y	Anesthesia and protection in an emergency cesarean section for pregnant woman infected with a novel coronavirus: case report and literature review	J Anesth	10.1007/s00540-020-02796-6
Dua A	Deep vein thrombosis protocol optimization to minimize healthcare worker exposure in coronavirus disease-2019	J Vasc Surg Venous Lymphat Disord	10.1016/j.jvsv.2020.08.005
Duan X	A retrospective study of the initial 25 COVID-19 patients in Luoyang, China	Jpn J Radiol	10.1007/s11604-020-00988-4
Duan YN	CT features of novel coronavirus pneumonia (COVID-19) in children	Eur Radiol	10.1007/s00330-020-06860-3
Duan YN	Pre- and Posttreatment Chest CT Findings: 2019 Novel Coronavirus (2019-nCoV) Pneumonia	Radiology	10.1148/radiol.2020200323
Duarte SAC	Is prostate infarction and acute urinary retention a possible complication of severe COVID-19 infection?	Pathology	10.1016/j.pathol.2020.09.001
Duarte-Neto AN	Pulmonary and systemic involvement in COVID-19 patients assessed with ultrasound-guided minimally invasive autopsy	Histopathology	10.1111/his.14160
Dubbke-Laule A	[Quadruple negative SARS-CoV-2-PCR: still COVID-19 pneumonia!]	Dtsch Med Wochenschr	10.1055/a-1202-3936
Dubé M	COVID-19 pandemic preparation: using simulation for systems-based learning to prepare the largest healthcare workforce and system in Canada	Adv Simul (Lond)	10.1186/s41077-020-00138-w
Dubois-Silva Á	Pulmonary embolism and screening for concomitant proximal deep vein thrombosis in noncritically ill hospitalized patients with coronavirus disease 2019	Intern Emerg Med	10.1007/s11739-020-02416-x
Duclos G	"No dose" lung ultrasound correlation with "low dose" CT scan for early diagnosis of SARS-CoV-2 pneumonia	Intensive Care Med	10.1007/s00134-020-06058-7
Ducloyer M	Complete post-mortem data in a fatal case of COVID-19: clinical, radiological and pathological correlations	Int J Legal Med	10.1007/s00414-020-02390-1
Ducray V	Chest CT for rapid triage of patients in multiple emergency departments during COVID-19 epidemic: experience report from a large French university hospital	Eur Radiol	10.1007/s00330-020-07154-4
Dudea SM	Ultrasonography and SARS-CoV 2 infection: a review of what we know and do not yet know	Med Ultrason	10.11152/mu-2612
Dugar S	Spontaneous echo contrast in venous ultrasound of severe COVID-19 patients	Intensive Care Med	10.1007/s00134-020-06094-3
Duggan NM	Using Lung Point-of-care Ultrasound in Suspected COVID-19: Case Series and Proposed Triage Algorithm	Clin Pract Cases Emerg Med	10.5811/cpcem.2020.7.47912
Duggan NM	Best Practice Recommendations for Point-of-Care Lung Ultrasound in Patients with Suspected COVID-19	J Emerg Med	10.1016/j.jemermed.2020.06.033
Dugue R	Neurologic manifestations in an infant with COVID-19	Neurology	10.1212/WNL.0000000000009653
Dujardin RWG	Biomarkers for the prediction of venous thromboembolism in critically ill COVID-19 patients	Thromb Res	10.1016/j.thromres.2020.09.017
Dulac GC	Transmissible gastroenteritis: demonstration of the virus from field specimens by means of cell culture and pig inoculation	Can J Comp Med
Dumitrascu OM	Acute ophthalmic artery occlusion in a COVID-19 patient on apixaban	J Stroke Cerebrovasc Dis	10.1016/j.jstrokecerebrovasdis.2020.104982
Dunkerley S	Patient care modifications and hospital regulations during the COVID-19 crisis created inequality and functional hazard for patients with orthopaedic trauma	Int Orthop	10.1007/s00264-020-04764-x
Duran P	COVID-19 and newborn health: systematic review	Rev Panam Salud Publica	10.26633/RPSP.2020.54
Durhan G	Visual and software-based quantitative chest CT assessment of COVID-19: correlation with clinical findings	Diagn Interv Radiol	10.5152/dir.2020.20407
Durrani M	Chest X-rays findings in COVID 19 patients at a University Teaching Hospital - A descriptive study	Pak J Med Sci	10.12669/pjms.36.COVID19-S4.2778
Duszak R Jr	Characteristics of COVID-19 Community Practice Declines in Noninvasive Diagnostic Imaging Professional Work	J Am Coll Radiol	10.1016/j.jacr.2020.06.031
Duzgun SA	COVID-19 pneumonia: the great radiological mimicker	Insights Imaging	10.1186/s13244-020-00933-z
Dweck MR	Global evaluation of echocardiography in patients with COVID-19	Eur Heart J Cardiovasc Imaging	10.1093/ehjci/jeaa178
Dworzańska A	A 56-year-old man with RT-PCR negative nasopharyngeal swabs with Coronavirus Disease 2019 (COVID-19) Pneumonia	Ann Agric Environ Med	10.26444/aaem/123543
East J	Spontaneous Intramuscular Abscesses Involving the Rotator Cuff Muscles in Two Cases Presenting During the COVID-19 Pandemic	Cureus	10.7759/cureus.11833
Ebeid FSE	COVID-19 in Children With Cancer: A Single Low-Middle Income Center Experience	J Pediatr Hematol Oncol	10.1097/MPH.0000000000002025
Ebner L	Imaging in the aftermath of COVID-19: what to expect	Eur Radiol	10.1007/s00330-020-07465-6
Echtioui A	Detection Methods of COVID-19	SLAS Technol	10.1177/2472630320962002
Eckermann M	3D virtual pathohistology of lung tissue from Covid-19 patients based on phase contrast X-ray tomography	Elife	10.7554/eLife.60408
Edison K	Telehealth and Outreach in the Post COVID-19 World: The MU Show-Me ECHO Program as a National Model	Mo Med
Edjlali M	Teaching NeuroImages: Cytotoxic lesions of the corpus callosum in encephalopathic patients with COVID-19	Neurology	10.1212/WNL.0000000000010880
Edlow BL	Delayed reemergence of consciousness in survivors of severe COVID-19	Neurocrit Care	10.1007/s12028-020-01133-9
Edwards K	Secondary sclerosing cholangitis in critically ill patients: a rare disease precipitated by severe SARS-CoV-2 infection	BMJ Case Rep	10.1136/bcr-2020-237984
Efendizade A	Unfractionated Heparin in SARS-CoV-2 Pneumonia: Ischemic Stroke Case Report	Front Neurol	10.3389/fneur.2020.573356
Effenberger M	Liver stiffness by transient elastography accompanies illness severity in COVID-19	BMJ Open Gastroenterol	10.1136/bmjgast-2020-000445
Egbert AR	Brain abnormalities in COVID-19 acute/subacute phase: A rapid systematic review	Brain Behav Immun	10.1016/j.bbi.2020.07.014
Eghbalian F	COVID-19 Virus in a 6-Day-Old Girl Neonate: A Case Report	Clin Pediatr (Phila)	10.1177/0009922820946010
Einollahi B	A patient affected by critical COVID-19 pneumonia, successfully treated with convalescent plasma	Transfus Apher Sci	10.1016/j.transci.2020.102995
El Beltagi AH	Spectrum of neuroimaging findings in COVID-19	Br J Radiol	10.1259/bjr.20200812
El Homsi M	Review of chest CT manifestations of COVID-19 infection	Eur J Radiol Open	10.1016/j.ejro.2020.100239
El Zein S	Atypical presentation of Middle East respiratory syndrome coronavirus in a Lebanese patient returning from Saudi Arabia	J Infect Dev Ctries	10.3855/jidc.9979
Elaziz MA	New machine learning method for image-based diagnosis of COVID-19	PLoS One	10.1371/journal.pone.0235187
Eleiwa TK	In-vivo Three-dimensional Characteristics of Bowman's Layer and Endothelium/Descemet's Complex Using Corneal Microlayer Tomography in Healthy Subjects	Curr Eye Res	10.1080/02713683.2019.1691238
Elgamasy S	First case of focal epilepsy associated with SARS-coronavirus-2	J Med Virol	10.1002/jmv.26113
Elgendi M	The Performance of Deep Neural Networks in Differentiating Chest X-Rays of COVID-19 Patients From Other Bacterial and Viral Pneumonias	Front Med (Lausanne)	10.3389/fmed.2020.00550
Elhakim TS	Spontaneous pneumomediastinum, pneumothorax and subcutaneous emphysema in COVID-19 pneumonia: a rare case and literature review	BMJ Case Rep	10.1136/bcr-2020-239489
Elia A	Considerations for scuba and breath-hold divers during the COVID-19 pandemic: A call for awareness	Diving Hyperb Med	10.28920/dhm50.4.413-416
Elias P	The Prognostic Value of Electrocardiogram at Presentation to Emergency Department in Patients With COVID-19	Mayo Clin Proc	10.1016/j.mayocp.2020.07.028
Eliezer M	Loss of smell in patients with COVID-19: MRI data reveal a transient edema of the olfactory clefts	Neurology	10.1212/WNL.0000000000010806
Elkattawy S	A Case Report of Polymerase Chain Reaction-Confirmed COVID-19 in a Patient With Right Ventricular Thrombus and Bilateral Deep Vein Thrombosis	Cureus	10.7759/cureus.8633
Elkattawy S	A Rare Complication of Myocardial Infarction: Ventricular Septal Defect	Cureus	10.7759/cureus.9725
Elkhaled W	A 23-Year-Old Man with SARS-CoV-2 Infection Who Presented with Auditory Hallucinations and Imaging Findings of Cytotoxic Lesions of the Corpus Callosum (CLOCC)	Am J Case Rep	10.12659/AJCR.928798
Ellul MA	Neurological associations of COVID-19	Lancet Neurol	10.1016/S1474-4422(20)30221-0
Elsaid O	Ventricular Fibrillation Storm in Coronavirus 2019	Am J Cardiol	10.1016/j.amjcard.2020.08.033
Elsayes KM	Online Liver Imaging Course; Pivoting to Transform Radiology Education During the SARS-CoV-2 Pandemic	Acad Radiol	10.1016/j.acra.2020.10.001
Elshami W	The radiology workforce's response to the COVID-19 pandemic in the Middle East, North Africa and India	Radiography (Lond)	10.1016/j.radi.2020.09.016
Emmanuel JV	Radiographic features of SARS in paediatric patients: a review of cases in Singapore	Ann Acad Med Singap
Eng J	Imaging Publications in the COVID-19 Pandemic: Applying New Research Results to Clinical Practice	Radiology	10.1148/radiol.2020201724
English W	Suspected appendicitis and COVID-19, a change in investigation and management-a multicentre cohort study	Langenbecks Arch Surg	10.1007/s00423-020-02023-6
Enner S	Central Apnea in an Adolescent With COVID-19	Pediatr Neurol	10.1016/j.pediatrneurol.2020.05.012
Erenler AK	Challenges in COVID-19 diagnosis	Bratisl Lek Listy	10.4149/BLL_2020_142
Erika P	Triage decision-making at the time of COVID-19 infection: the Piacenza strategy	Intern Emerg Med	10.1007/s11739-020-02350-y
Eriksson O	Mannose-Binding Lectin is Associated with Thrombosis and Coagulopathy in Critically Ill COVID-19 Patients	Thromb Haemost	10.1055/s-0040-1715835
Erley J	Myocardial strain analysis of the right ventricle: comparison of different cardiovascular magnetic resonance and echocardiographic techniques	J Cardiovasc Magn Reson	10.1186/s12968-020-00647-7
Erley J	A multi-vendor, multi-center study on reproducibility and comparability of fast strain-encoded cardiovascular magnetic resonance imaging	Int J Cardiovasc Imaging	10.1007/s10554-020-01775-y
Ernandes MA	Feline coronavirus-associated myocarditis in a domestic longhair cat	JFMS Open Rep	10.1177/2055116919879256
Ertl-Wagner BB	Preparedness for the COVID-19 pandemic in a tertiary pediatric radiology department	Pediatr Radiol	10.1007/s00247-020-04704-2
Erturk SM	Covid-19: Correlation of Early Chest Computed Tomography Findings With the Course of Disease	J Comput Assist Tomogr	10.1097/RCT.0000000000001073
Escalard S	Early Brain Imaging Shows Increased Severity of Acute Ischemic Strokes With Large Vessel Occlusion in COVID-19 Patients	Stroke	10.1161/STROKEAHA.120.031011
Escalard S	Treatment of Acute Ischemic Stroke due to Large Vessel Occlusion With COVID-19: Experience From Paris	Stroke	10.1161/STROKEAHA.120.030574
Esendağlı D	Nowadays COVID underestimates the other suspects	Tuberk Toraks	10.5578/tt.69953
Esenwa C	Utility of Apical Lung Assessment on Computed Tomography Angiography as a COVID-19 Screen in Acute Stroke	Stroke	10.1161/STROKEAHA.120.030959
Eslambolchi A	Coronavirus disease 2019 (COVID-19) in patients with systemic autoimmune diseases or vasculitis: radiologic presentation	J Thromb Thrombolysis	10.1007/s11239-020-02289-z
Eslami V	The Association of CT-measured Cardiac Indices with Lung Involvement and Clinical Outcome in Patients with COVID-19	Acad Radiol	10.1016/j.acra.2020.09.012
Esparza TJ	High affinity nanobodies block SARS-CoV-2 spike receptor binding domain interaction with human angiotensin converting enzyme	Sci Rep	10.1038/s41598-020-79036-0
Esposito A	Cardiac Magnetic Resonance Characterization of Myocarditis-Like Acute Cardiac Syndrome in COVID-19	JACC Cardiovasc Imaging	10.1016/j.jcmg.2020.06.003
Etkin Y	Acute Arterial Thromboembolism in Patients with COVID-19 in the New York City Area	Ann Vasc Surg	10.1016/j.avsg.2020.08.085
Evangelista L	PET and SPECT Imaging in the SARS-CoV-2 Pandemic	Curr Radiopharm	10.2174/187447101302200622143626
Evans S	Implementation of a clinical pathway for the surgical treatment of colorectal cancer during the COVID-19 pandemic	Colorectal Dis	10.1111/codi.15247
Evrard B	Cardiovascular phenotypes in ventilated patients with COVID-19 acute respiratory distress syndrome	Crit Care	10.1186/s13054-020-02958-8
Evrard B	Transesophageal Echocardiography Remains Essential and Safe during Prone Ventilation for Hemodynamic Monitoring of Patients with COVID-19	J Am Soc Echocardiogr	10.1016/j.echo.2020.05.018
Evrard B	Hemodynamic response to prone ventilation in COVID-19 patients assessed with 3D transesophageal echocardiography	Intensive Care Med	10.1007/s00134-020-06217-w
Ewertsen C	Editorial	Ultrasound Int Open	10.1055/a-1044-7237
Fabre O	Right-to-Left Interatrial Shunt in COVID-19 Patients With Pulmonary Embolism: Reply	Ann Thorac Surg	10.1016/j.athoracsur.2020.05.014
Fabre O	Severe Acute Proximal Pulmonary Embolism and COVID-19: A Word of Caution	Ann Thorac Surg	10.1016/j.athoracsur.2020.04.005
Fadakar N	A First Case of Acute Cerebellitis Associated with Coronavirus Disease (COVID-19): a Case Report and Literature Review	Cerebellum	10.1007/s12311-020-01177-9
Fainardi V	Sars-CoV-2 infection in patients with cystic fibrosis. An overview	Acta Biomed	10.23750/abm.v91i3.10391
Falaschi Z	Chest CT accuracy in diagnosing COVID-19 during the peak of the Italian epidemic: A retrospective correlation with RT-PCR testing and analysis of discordant cases	Eur J Radiol	10.1016/j.ejrad.2020.109192
Falcão MB	Case Report: Hepatotoxicity Associated with the Use of Hydroxychloroquine in a Patient with COVID-19	Am J Trop Med Hyg	10.4269/ajtmh.20-0276
Falcone MM	Acute abducens nerve palsy in a patient with the novel coronavirus disease (COVID-19)	J AAPOS	10.1016/j.jaapos.2020.06.001
Falgarone G	Lung ultrasound is a reliable diagnostic technique to predict abnormal CT chest scan and to detect oxygen requirements in COVID-19 pneumonia	Aging (Albany NY)	10.18632/aging.104150
Fan BE	COVID-19-Associated Thromboembolic Events Causing Acute Mesenteric Ischaemia	Acad Radiol	10.1016/j.acra.2020.09.005
Fan DP	Inf-Net: Automatic COVID-19 Lung Infection Segmentation From CT Images	IEEE Trans Med Imaging	10.1109/TMI.2020.2996645
Fan J	[Clinical analysis of early damage in multiple extra-pulmonary organs in COVID-19]	Nan Fang Yi Ke Da Xue Xue Bao	10.12122/j.issn.1673-4254.2020.10.20
Fan N	Imaging characteristics of initial chest computed tomography and clinical manifestations of patients with COVID-19 pneumonia	Jpn J Radiol	10.1007/s11604-020-00973-x
Fan Q	Spontaneous pneumothorax and subpleural bullae in a patient with COVID-19: a 92-day observation	Eur J Cardiothorac Surg	10.1093/ejcts/ezaa305
Fan Y	Association of Statin Use With the In-Hospital Outcomes of 2019-Coronavirus Disease Patients: A Retrospective Study	Front Med (Lausanne)	10.3389/fmed.2020.584870
Fan Z	Exploiting Multiple Optimizers with Transfer Learning Techniques for the Identification of COVID-19 Patients	J Healthc Eng	10.1155/2020/8889412
Fang C	Extent of pulmonary thromboembolic disease in patients with COVID-19 on CT: relationship with pulmonary parenchymal disease	Clin Radiol	10.1016/j.crad.2020.07.002
Fang X	Changes of CT findings in a 2019 novel coronavirus (2019-nCoV) pneumonia patient	QJM	10.1093/qjmed/hcaa038
Fang X	[Dynamic Changes of CT Findings in Pneumonia Patients with Coronavirus Disease 19]	Sichuan Da Xue Xue Bao Yi Xue Ban	10.12182/20200560506
Fang X	Relationship between clinical types and radiological subgroups defined by latent class analysis in 2019 novel coronavirus pneumonia caused by SARS-CoV-2	Eur Radiol	10.1007/s00330-020-06973-9
Fang Y	CT Manifestations of Two Cases of 2019 Novel Coronavirus (2019-nCoV) Pneumonia	Radiology	10.1148/radiol.2020200280
Fang Y	Sensitivity of Chest CT for COVID-19: Comparison to RT-PCR	Radiology	10.1148/radiol.2020200432
Fang Y	Pulmonary fibrosis in critical ill patients recovered from COVID-19 pneumonia: Preliminary experience	Am J Emerg Med	10.1016/j.ajem.2020.05.120
Faqeeh S	Acute reversible renal failure requiring temporary dialysis in a patient with COVID-19	Radiol Case Rep	10.1016/j.radcr.2020.08.049
Faqihi F	Reverse takotsubo cardiomyopathy in fulminant COVID-19 associated with cytokine release syndrome and resolution following therapeutic plasma exchange: a case-report	BMC Cardiovasc Disord	10.1186/s12872-020-01665-0
Fara MG	Macrothrombosis and stroke in patients with mild Covid-19 infection	J Thromb Haemost	10.1111/jth.14938
Farias LPG	Imaging findings in COVID-19 pneumonia	Clinics (Sao Paulo)	10.6061/clinics/2020/e2027
Farias LPG	The halo sign as a chest computed tomography finding of COVID-19	Einstein (Sao Paulo)	10.31744/einstein_journal/2020AI5742
Farias LPG	COVID-19 pneumonia and the reversed halo sign	J Bras Pneumol	10.36416/1806-3756/e20200131
Farina A	SARS-CoV-2 detection in the pericardial fluid of a patient with cardiac tamponade	Eur J Intern Med	10.1016/j.ejim.2020.04.045
Farley M	COVID-19 Precipitating Status Epilepticus in a Pediatric Patient	Am J Case Rep	10.12659/AJCR.925776
Farooqi KM	Recommendations for risk stratified use of cardiac computed tomography for congenital heart disease during the COVID-19 pandemic	J Cardiovasc Comput Tomogr	10.1016/j.jcct.2020.06.003
Farrow R 2nd	Early Multi-organ Point-of-Care Ultrasound Evaluation of Respiratory Distress During SARS-CoV-2 Outbreak: Case Report	Clin Pract Cases Emerg Med	10.5811/cpcem.2020.4.47524
Fatima S	Radiological Findings in Patients with COVID-19	Cureus	10.7759/cureus.7651
Faure-Bardon V	Anatomical and timely assessment of protein expression of angiotensin-converting enzyme 2, SARS-CoV-2 specific receptor, in fetal and placental tissues: new insight for perinatal counseling	Ultrasound Obstet Gynecol	10.1002/uog.22178
Favot M	Point-of-Care Lung Ultrasound for Detecting Severe Presentations of Coronavirus Disease 2019 in the Emergency Department: A Retrospective Analysis	Crit Care Explor	10.1097/CCE.0000000000000176
Favot M	Man with dyspnea	J Am Coll Emerg Physicians Open	10.1002/emp2.12174
Fayssoil A	The Right Ventricle in COVID-19 Patients	Am J Cardiol	10.1016/j.amjcard.2020.06.007
Federici L	Successful continuation of pregnancy in a patient with COVID-19-related ARDS	BMJ Case Rep	10.1136/bcr-2020-237511
Felten S	Immunocytochemistry of mesenteric lymph node fine-needle aspirates in the diagnosis of feline infectious peritonitis	J Vet Diagn Invest	10.1177/1040638718825280
Feng H	A case report of COVID-19 with false negative RT-PCR test: necessity of chest CT	Jpn J Radiol	10.1007/s11604-020-00967-9
Feng K	[Analysis of CT features of 15 children with 2019 novel coronavirus infection]	Zhonghua Er Ke Za Zhi	10.3760/cma.j.cn112140-20200210-00071
Feng X	Dynamic evolution of lung abnormalities evaluated by quantitative CT techniques in patients with COVID-19 infection	Epidemiol Infect	10.1017/S0950268820001508
Feng XY	[Application of pulmonary ultrasound in the diagnosis of COVID-19 pneumonia in neonates]	Zhonghua Er Ke Za Zhi	10.3760/cma.j.cn112140-20200228-00154
Feng Y	[Research on coronavirus disease 2019 (COVID-19) detection method based on depthwise separable DenseNet in chest X-ray images]	Sheng Wu Yi Xue Gong Cheng Xue Za Zhi	10.7507/1001-5515.202005056
Feng Z	Early prediction of disease progression in COVID-19 pneumonia patients with chest CT and clinical characteristics	Nat Commun	10.1038/s41467-020-18786-x
Fenlon Iii EP	Extracardiac imaging findings in COVID-19-associated multisystem inflammatory syndrome in children	Pediatr Radiol	10.1007/s00247-020-04929-1
Ferguson K	COVID-19 associated with extensive pulmonary arterial, intracardiac and peripheral arterial thrombosis	BMJ Case Rep	10.1136/bcr-2020-237460
Fernandez Gasso L	Multivessel spontaneous coronary artery dissection presenting in a patient with severe acute SARS-CoV-2 respiratory infection	Eur Heart J	10.1093/eurheartj/ehaa400
Fernández-Domínguez J	Miller-Fisher-like syndrome related to SARS-CoV-2 infection (COVID 19)	J Neurol	10.1007/s00415-020-09912-2
Fernández-Raga S	Spontaneous neumomediastin in coronavirus-associated pneumonitis	Med Clin (Barc)	10.1016/j.medcli.2020.04.055
Ferrante G	Risk factors for myocardial injury and death in patients with COVID-19: insights from a cohort study with chest computed tomography	Cardiovasc Res	10.1093/cvr/cvaa193
Ferreira JG	Pneumothorax as a late complication of COVID-19	Rev Inst Med Trop Sao Paulo	10.1590/s1678-9946202062061
Ferrey AJ	A Case of Novel Coronavirus Disease 19 in a Chronic Hemodialysis Patient Presenting with Gastroenteritis and Developing Severe Pulmonary Disease	Am J Nephrol	10.1159/000507417
Ferro DA	Cortical microinfarcts in memory clinic patients are associated with reduced cerebral perfusion	J Cereb Blood Flow Metab	10.1177/0271678X19877403
Fervers P	Calcification of the thoracic aorta on low-dose chest CT predicts severe COVID-19	PLoS One	10.1371/journal.pone.0244267
Fessell D	Coronavirus Disease 2019 (COVID-19) and Beyond: Micropractices for Burnout Prevention and Emotional Wellness	J Am Coll Radiol	10.1016/j.jacr.2020.03.013
Fiala MJ	Ultrasound in COVID-19: a timeline of ultrasound findings in relation to CT	Clin Radiol	10.1016/j.crad.2020.04.003
Fiala MJ	A Brief Review of Lung Ultrasonography in COVID-19: Is It Useful?	Ann Emerg Med	10.1016/j.annemergmed.2020.03.033
Fichera G	It's not over until it's over: the chameleonic behavior of COVID-19 over a six-day period	Radiol Med	10.1007/s11547-020-01203-0
Fields BKK	Coronavirus Disease 2019 (COVID-19) diagnostic technologies: A country-based retrospective analysis of screening and containment procedures during the first wave of the pandemic	Clin Imaging	10.1016/j.clinimag.2020.08.014
Filice C	Is the fear of COVID-19 infection the same in all subjects?	Int J Infect Dis	10.1016/j.ijid.2020.06.040
Fischer D	Intact Brain Network Function in an Unresponsive Patient with COVID-19	Ann Neurol	10.1002/ana.25838
Fischer Y	[Pericardial effusion in a cat with feline infectious peritonitis]	Schweiz Arch Tierheilkd	10.1024/0036-7281/a000289
Fisher DA	Preventing local transmission of SARS: lessons from Singapore	Med J Aust	10.5694/j.1326-5377.2003.tb05358.x
Fitsiori A	COVID-19 is Associated with an Unusual Pattern of Brain Microbleeds in Critically Ill Patients	J Neuroimaging	10.1111/jon.12755
Flikweert AW	Late histopathologic characteristics of critically ill COVID-19 patients: Different phenotypes without evidence of invasive aspergillosis, a case series	J Crit Care	10.1016/j.jcrc.2020.07.002
Flisiak R	Management of SARS-CoV-2 infection: recommendations of the Polish Association of Epidemiologists and Infectiologists as of March 31, 2020	Pol Arch Intern Med	10.20452/pamw.15270
Flor N	Comments on "Reply to 'On the Role of Chest Radiography and CT in the Coronavirus Disease (COVID-19) Pandemic'"	AJR Am J Roentgenol	10.2214/AJR.20.24318
Flor N	From ground-glass opacities to pulmonary emboli. A snapshot of the evolving role of a radiology unit facing the COVID-19 outbreak	Clin Radiol	10.1016/j.crad.2020.04.009
Floriani ID	EXPOSURE OF PEDIATRIC EMERGENCY PATIENTS TO IMAGING EXAMS, NOWADAYS AND IN TIMES OF COVID-19: AN INTEGRATIVE REVIEW	Rev Paul Pediatr	10.1590/1984-0462/2022/40/2020302
Floridi C	Radiological diagnosis of Coronavirus Disease 2019 (COVID-19): a Practical Guide	Acta Biomed	10.23750/abm.v91i8-S.9973
Flower L	The Use of Point-of-Care Lung Ultrasound and Echocardiography in the Management of Coronavirus Disease 2019 (COVID-19)	J Cardiothorac Vasc Anesth	10.1053/j.jvca.2020.05.009
Foerch C	Severe COVID-19 infection in a patient with multiple sclerosis treated with fingolimod	Mult Scler Relat Disord	10.1016/j.msard.2020.102180
Fogagnolo A	Focus on renal blood flow in mechanically ventilated patients with SARS-CoV-2: a prospective pilot study	J Clin Monit Comput	10.1007/s10877-020-00633-5
Foley JE	Diagnostic features of clinical neurologic feline infectious peritonitis	J Vet Intern Med	10.1111/j.1939-1676.1998.tb02144.x
Foley SJ	Early experiences of radiographers in Ireland during the COVID-19 crisis	Insights Imaging	10.1186/s13244-020-00910-6
Fong NC	Adolescent twin sisters with severe acute respiratory syndrome (SARS)	Pediatrics	10.1542/peds.113.2.e146
Fonsi GB	Is Lung Ultrasound Imaging a Worthwhile Procedure for Severe Acute Respiratory Syndrome Coronavirus 2 Pneumonia Detection?	J Ultrasound Med	10.1002/jum.15487
Fontana IC	PET Imaging as a Tool for Assessing COVID-19 Brain Changes	Trends Neurosci	10.1016/j.tins.2020.10.010
Fontanellaz M	A Deep-Learning Diagnostic Support System for the Detection of COVID-19 Using Chest Radiographs: A Multireader Validation Study	Invest Radiol	10.1097/RLI.0000000000000748
Foster CC	α(v)β(6)-Targeted Molecular PET/CT Imaging of the Lungs After SARS-CoV-2 Infection	J Nucl Med	10.2967/jnumed.120.255364
Foust AM	Practical guide for pediatric pulmonologists on imaging management of pediatric patients with COVID-19	Pediatr Pulmonol	10.1002/ppul.24870
Foust AM	Private Tour Guide to Pediatric Coronavirus Disease of 2019 and Multisystem Inflammatory Syndrome in Children in 10 Minutes: What Thoracic Radiologists Need to Know	J Thorac Imaging	10.1097/RTI.0000000000000565
Foust AM	Pediatric SARS, H1N1, MERS, EVALI, and Now Coronavirus Disease (COVID-19) Pneumonia: What Radiologists Need to Know	AJR Am J Roentgenol	10.2214/AJR.20.23267
Fox S	Point-of-care ultrasound and COVID-19	Cleve Clin J Med	10.3949/ccjm.87a.ccc019
Fraga M	Hepatocellular type II fibrinogen inclusions in a patient with severe COVID-19 and hepatitis	J Hepatol	10.1016/j.jhep.2020.06.021
Fraile Gutiérrez V	[Ultrasound in the management of the critically ill patient with SARS-CoV-2 infection (COVID-19): narrative review]	Med Intensiva	10.1016/j.medin.2020.04.016
Franceschi AM	Neurovascular Complications in COVID-19 Infection: Case Series	AJNR Am J Neuroradiol	10.3174/ajnr.A6655
Franceschi AM	Hemorrhagic Posterior Reversible Encephalopathy Syndrome as a Manifestation of COVID-19 Infection	AJNR Am J Neuroradiol	10.3174/ajnr.A6595
Francisco Neto MJ	Rational use of chest ultrasound to confront COVID-19	Radiol Bras	10.1590/0100-3984.2020.53.5e3
Franco-Moreno A	Incidence of Deep Venous Thrombosis in Patients With COVID-19 and Pulmonary Embolism: Compression Ultrasound COVID Study	J Ultrasound Med	10.1002/jum.15524
Francone M	Chest CT score in COVID-19 patients: correlation with disease severity and short-term prognosis	Eur Radiol	10.1007/s00330-020-07033-y
Francoz D	Respiratory pathogens in Québec dairy calves and their relationship with clinical status, lung consolidation, and average daily gain	J Vet Intern Med	10.1111/jvim.12531
Franquet T	Imaging findings in coronavirus infections: SARS-CoV, MERS-CoV, and SARS-CoV-2	Br J Radiol	10.1259/bjr.20200515
Fransawy Alkomos M	COVID-19 Presenting as Acute Bilateral Submassive Pulmonary Embolism in a Young Healthy Female	Cureus	10.7759/cureus.9266
Fraser AG	Regulating drugs, medical devices, and diagnostic tests in the European Union: early lessons from the COVID-19 pandemic?	Eur Heart J	10.1093/eurheartj/ehaa506
Fraser E	Long term respiratory complications of covid-19	BMJ	10.1136/bmj.m3001
Fraser JF	Society of NeuroInterventional Surgery recommendations for the care of emergent neurointerventional patients in the setting of COVID-19	J Neurointerv Surg	10.1136/neurintsurg-2020-016098
Freer PE	The Impact of the COVID-19 Pandemic on Breast Imaging	Radiol Clin North Am	10.1016/j.rcl.2020.09.008
Fregatti P	Breast Cancer Surgery During the COVID-19 Pandemic: An Observational Clinical Study of the Breast Surgery Clinic at Ospedale Policlinico San Martino - Genoa, Italy	In Vivo	10.21873/invivo.11959
Freij BJ	Fatal central nervous system co-infection with SARS-CoV-2 and tuberculosis in a healthy child	BMC Pediatr	10.1186/s12887-020-02308-1
Freudenberg LS	Impact of COVID-19 on Nuclear Medicine in Germany, Austria and Switzerland: An International Survey in April 2020	Nuklearmedizin	10.1055/a-1163-3096
Freund Y	Association Between Pulmonary Embolism and COVID-19 in Emergency Department Patients Undergoing Computed Tomography Pulmonary Angiogram: The PEPCOV International Retrospective Study	Acad Emerg Med	10.1111/acem.14096
Friedman KG	Cardiac Dysfunction in Multisystem Inflammatory Syndrome in Children: A Call to Action	J Am Coll Cardiol	10.1016/j.jacc.2020.09.002
Friston KJ	Dynamic causal modelling of COVID-19	Wellcome Open Res	10.12688/wellcomeopenres.15881.2
Friston KJ	Effective immunity and second waves: a dynamic causal modelling study	Wellcome Open Res	10.12688/wellcomeopenres.16253.2
Frisullo G	Stroke and COVID19: Not only a large-vessel disease	J Stroke Cerebrovasc Dis	10.1016/j.jstrokecerebrovasdis.2020.105074
Fu B	Pre- and post-treatment chest CT changes in a patient with COVID-19	Med Clin (Barc)	10.1016/j.medcli.2020.04.005
Fu C	FDG PET/CT evaluation of a patient recovering from COVID-19	Eur J Nucl Med Mol Imaging	10.1007/s00259-020-04958-w
Fu F	Chest computed tomography findings of coronavirus disease 2019 (COVID-19) pneumonia	Eur Radiol	10.1007/s00330-020-06920-8
Fu L	Clinical characteristics of coronavirus disease 2019 (COVID-19) in China: A systematic review and meta-analysis	J Infect	10.1016/j.jinf.2020.03.041
Fu W	Letter to the Editor: Three cases of redetectable positive SARS-CoV-2 RNA in recovered COVID-19 patients with antibodies	J Med Virol	10.1002/jmv.25968
Fu X	[Dandelion clock-like sign on CT for diagnose of COVID-19]	Nan Fang Yi Ke Da Xue Xue Bao	10.12122/j.issn.1673-4254.2020.02.03
Fu Y	Monitoring bronchoalveolar lavage with electrical impedance tomography: first experience in a patient with COVID-19	Physiol Meas	10.1088/1361-6579/abab1b
Fu Z	CT features of COVID-19 patients with two consecutive negative RT-PCR tests after treatment	Sci Rep	10.1038/s41598-020-68509-x
Fugazza A	Endoscopic ultrasound-guided gastro-enteric anastomosis in the COVID era: May the pandemic emphasize the benefit?	Dig Liver Dis	10.1016/j.dld.2020.09.014
Fujii H	High levels of anti-SSA/Ro antibodies in COVID-19 patients with severe respiratory failure: a case-based review : High levels of anti-SSA/Ro antibodies in COVID-19	Clin Rheumatol	10.1007/s10067-020-05359-y
Fujikura K	Saddle pulmonary embolism and thrombus-in-transit straddling the patent foramen ovale 28 days after COVID symptom onset	Echocardiography	10.1111/echo.14796
Fujioka T	Evaluation of the Usefulness of CO-RADS for Chest CT in Patients Suspected of Having COVID-19	Diagnostics (Basel)	10.3390/diagnostics10090608
Fujiwara Y	Screening for COVID-19 in Symptomatic Cancer Patients in a Cancer Hospital	Cancer Cell	10.1016/j.ccell.2020.09.017
Fulcher IR	State and federal abortion restrictions increase risk of COVID-19 exposure by mandating unnecessary clinic visits	Contraception	10.1016/j.contraception.2020.08.017
Gaba WH	Bilateral Central Retinal Vein Occlusion in a 40-Year-Old Man with Severe Coronavirus Disease 2019 (COVID-19) Pneumonia	Am J Case Rep	10.12659/AJCR.927691
Gabr AM	Diagnostic and Interventional Radiology Case Volume and Education in the Age of Pandemics: Impact Analysis and Potential Future Directions	Acad Radiol	10.1016/j.acra.2020.07.014
Gackowski A	Echocardiography during the coronavirus disease 2019 (COVID-19) pandemic: expert opinion of the Working Group on Echocardiography of the Polish Cardiac Society	Kardiol Pol	10.33963/KP.15265
Gagliardi L	Orchiepididymitis in a Boy With COVID-19	Pediatr Infect Dis J	10.1097/INF.0000000000002769
Gaia C	Chest CT for early detection and management of coronavirus disease (COVID-19): a report of 314 patients admitted to Emergency Department with suspected pneumonia	Radiol Med	10.1007/s11547-020-01256-1
Gaitonde M	COVID-19-Related Multisystem Inflammatory Syndrome in Children Affects Left Ventricular Function and Global Strain Compared with Kawasaki Disease	J Am Soc Echocardiogr	10.1016/j.echo.2020.07.019
Gala Serra C	[Geriatric patient with covid-19 infection and common complications]	Rev Esp Geriatr Gerontol	10.1016/j.regg.2020.07.004
Galassi A	SARS-CoV-2-related ARDS in a maintenance hemodialysis patient: case report on tailored approach by daily hemodialysis, noninvasive ventilation, tocilizumab, anxiolytics, and point-of-care ultrasound	Clin Case Rep	10.1002/ccr3.3623
Gale A	Guillain-Barré syndrome and COVID-19: association or coincidence	BMJ Case Rep	10.1136/bcr-2020-239241
Galiero R	Impact of chronic liver disease upon admission on COVID-19 in-hospital mortality: Findings from COVOCA study	PLoS One	10.1371/journal.pone.0243700
Gallizzi R	Management of pernio-like cutaneous manifestations in children during the outbreak of COVID-19	Dermatol Ther	10.1111/dth.14312
Gallo O	SARS-CoV-2 in upper and lower airway samples of a laryngectomized patient: New insights and many lessons	Oral Oncol	10.1016/j.oraloncology.2020.104841
Galloway JB	A clinical risk score to identify patients with COVID-19 at high risk of critical care admission or death: An observational cohort study	J Infect	10.1016/j.jinf.2020.05.064
Galluccio F	Treatment algorithm for COVID-19: a multidisciplinary point of view	Clin Rheumatol	10.1007/s10067-020-05179-0
Galluccio F	Role of point of care ultrasound in COVID-19 pandemic: what lies beyond the horizon?	Med Ultrason	10.11152/mu-2614
Galougahi MK	Olfactory Bulb Magnetic Resonance Imaging in SARS-CoV-2-Induced Anosmia: The First Report	Acad Radiol	10.1016/j.acra.2020.04.002
Gandhi D	Review of X-ray and computed tomography scan findings with a promising role of point of care ultrasound in COVID-19 pandemic	World J Radiol	10.4329/wjr.v12.i9.195
Gandhi D	Current role of imaging in COVID-19 infection with recent recommendations of point of care ultrasound in the contagion: a narrative review	Ann Transl Med	10.21037/atm-20-3043
Gao J	The unsynchronized changes of CT image and nucleic acid detection in COVID-19: reports the two cases from Gansu, China	Respir Res	10.1186/s12931-020-01363-7
Gao J	The aggressive surgical treatment and outcome of a colon cancer patient with COVID-19 in Wuhan, China	BMC Gastroenterol	10.1186/s12876-020-01411-y
Gao K	Dual-branch combination network (DCN): Towards accurate diagnosis and lesion segmentation of COVID-19 using CT images	Med Image Anal	10.1016/j.media.2020.101836
Gao L	Pulmonary High-Resolution Computed Tomography (HRCT) Findings of Patients with Early-Stage Coronavirus Disease 2019 (COVID-19) in Hangzhou, China	Med Sci Monit	10.12659/MSM.923885
Gao M	A study on infectivity of asymptomatic SARS-CoV-2 carriers	Respir Med	10.1016/j.rmed.2020.106026
Gao X	A family cluster of severe acute respiratory syndrome coronavirus 2 infections	Eur J Clin Microbiol Infect Dis	10.1007/s10096-020-03880-1
Gao YJ	Clinical features and outcomes of pregnant women with COVID-19: a systematic review and meta-analysis	BMC Infect Dis	10.1186/s12879-020-05274-2
Garaci F	Venous cerebral thrombosis in COVID-19 patient	J Neurol Sci	10.1016/j.jns.2020.116871
García Espinosa J	Severe COVID-19 with debut as bilateral pneumonia, ischemic stroke, and acute myocardial infarction	Med Clin (Barc)	10.1016/j.medcli.2020.04.012
Garcia JVR	COVID-19 on resonance magnetic: an incidental but important finding in times of pandemic	Einstein (Sao Paulo)	10.31744/einstein_journal/2020AI5891
Garcia Rodriguez A	SARS-COV-2 infection during pregnancy, a risk factor for eclampsia or neurological manifestations of COVID-19? Case report	BMC Pregnancy Childbirth	10.1186/s12884-020-03275-2
García Vicente AM	Incidental COVID-19 Pneumonia on 18F-Fluorocholine PET/CT	Clin Nucl Med	10.1097/RLU.0000000000003189
García Virosta M	Diagnostic Delay During the COVID-19 Pandemic: Liver Abscess Secondary to Acute Lithiasic Cholecystitis	Cir Esp	10.1016/j.ciresp.2020.04.010
García-Cruz E	Critical care ultrasonography during COVID-19 pandemic: The ORACLE protocol	Echocardiography	10.1111/echo.14837
Garcia-Manau P	Fetal Transient Skin Edema in Two Pregnant Women With Coronavirus Disease 2019 (COVID-19)	Obstet Gynecol	10.1097/AOG.0000000000004059
Garg M	Computed tomography chest in COVID-19: When & why?	Indian J Med Res	10.4103/ijmr.IJMR_3669_20
Garg M	Diagnostic accuracy of CT and radiographic findings for novel coronavirus 2019 pneumonia: Systematic review and meta-analysis	Clin Imaging	10.1016/j.clinimag.2020.11.021
Gargani L	Why, when, and how to use lung ultrasound during the COVID-19 pandemic: enthusiasm and caution	Eur Heart J Cardiovasc Imaging	10.1093/ehjci/jeaa163
Garner JL	Challenges of evaluating lung function as part of cancer care during the COVID-19 pandemic	Eur Respir J	10.1183/13993003.01621-2020
Gaspardone C	Lung Ultrasound in COVID-19 A Role Beyond the Acute Phase?	J Ultrasound Med	10.1002/jum.15425
Gastl M	Retrospective phase-based gating for cardiac proton spectroscopy with fixed scan time	J Magn Reson Imaging	10.1002/jmri.26802
Gaston CLL	Radical change in osteosarcoma surgical plan due to COVID-19 pandemic	BMJ Case Rep	10.1136/bcr-2020-237197
Gaston DC	Clinical implications of SARS-CoV-2 cycle threshold values in solid organ transplant recipients	Am J Transplant	10.1111/ajt.16357
Gatti M	Baseline chest X-ray in coronavirus disease 19 (COVID-19) patients: association with clinical and laboratory data	Radiol Med	10.1007/s11547-020-01272-1
Gattinoni L	COVID-19 pneumonia: ARDS or not?	Crit Care	10.1186/s13054-020-02880-z
Gattinoni L	The baby lung and the COVID-19 era	Intensive Care Med	10.1007/s00134-020-06103-5
Gattinoni L	COVID-19 pneumonia: different respiratory treatments for different phenotypes?	Intensive Care Med	10.1007/s00134-020-06033-2
Gaur P	COVID-19-Associated Cytotoxic Lesions of the Corpus Callosum	AJNR Am J Neuroradiol	10.3174/ajnr.A6713
Gavillet M	Should we stop aspirin prophylaxis in pregnant women diagnosed with COVID-19?	Ultrasound Obstet Gynecol	10.1002/uog.22063
Gayam V	Presenting characteristics, comorbidities, and outcomes of patients coinfected with COVID-19 and Mycoplasma pneumoniae in the USA	J Med Virol	10.1002/jmv.26026
Geifman N	A consideration of publication-derived immune-related associations in Coronavirus and related lung damaging diseases	J Transl Med	10.1186/s12967-020-02472-z
Gemcioglu E	Are type 1 interferons treatment in Multiple Sclerosis as a potential therapy against COVID-19?	Mult Scler Relat Disord	10.1016/j.msard.2020.102196
Gerlach K	COVID-19: Current and future crisis planning in breast imaging	Breast J	10.1111/tbj.13962
Gervaise A	Acute pulmonary embolism in non-hospitalized COVID-19 patients referred to CTPA by emergency department	Eur Radiol	10.1007/s00330-020-06977-5
Gervasi SF	Is extensive cardiopulmonary screening useful in athletes with previous asymptomatic or mild SARS-CoV-2 infection?	Br J Sports Med	10.1136/bjsports-2020-102789
Gezer NS	COVID-19 S: A new proposal for diagnosis and structured reporting of COVID-19 on computed tomography imaging	Diagn Interv Radiol	10.5152/dir.2020.20351
Ghaffari Rahbar M	Low rate of COVID-19 pneumonia in kidney transplant recipients-A battle between infection and immune response?	Transpl Infect Dis	10.1111/tid.13406
Ghajarzadeh M	Favorable outcome after COVID-19 infection in a multiple sclerosis patient initiated on ocrelizumab during the pandemic	Mult Scler Relat Disord	10.1016/j.msard.2020.102222
Ghanchi H	Effects of the COVID-19 Pandemic on Stroke Patients	Cureus	10.7759/cureus.9995
Ghannam M	Multiparametric assessment of left atrial remodeling using (18)F-FDG PET/CT cardiac imaging: A pilot study	J Nucl Cardiol	10.1007/s12350-018-1429-y
Gharzai LA	Perspectives on Oncology-Specific Language During the Coronavirus Disease 2019 Pandemic: A Qualitative Study	JAMA Oncol	10.1001/jamaoncol.2020.2980
Ghenu IM	Giant Cavernous Hemangioma of the Liver in a Patient with Autosomal Dominant Polycystic Kidney Disease	Am J Case Rep	10.12659/AJCR.927188
Ghetti C	Dosimetric and radiation cancer risk evaluation of high resolution thorax CT during COVID-19 outbreak	Phys Med	10.1016/j.ejmp.2020.10.018
Ghodake GS	Biological characteristics and biomarkers of novel SARS-CoV-2 facilitated rapid development and implementation of diagnostic tools and surveillance measures	Biosens Bioelectron	10.1016/j.bios.2021.112969
Ghosh R	SARS-CoV-2-Associated Acute Hemorrhagic, Necrotizing Encephalitis (AHNE) Presenting with Cognitive Impairment in a 44-Year-Old Woman without Comorbidities: A Case Report	Am J Case Rep	10.12659/AJCR.925641
Ghosh R	COVID-19 Presenting With Thalamic Hemorrhage Unmasking Moyamoya Angiopathy	Can J Neurol Sci	10.1017/cjn.2020.117
Ghosh S	Reverse Batwing sign in COVID-19 pneumonia	QJM	10.1093/qjmed/hcaa223
Giacomelli E	Acute Thrombosis of an Aortic Prosthetic Graft in a Patient with Severe COVID-19-Related Pneumonia	Ann Vasc Surg	10.1016/j.avsg.2020.04.040
Giannini A	Lung ultrasound for pregnant women admitted to ICU for COVID-19 pneumonia	Minerva Anestesiol	10.23736/S0375-9393.20.14726-6
Giannitto C	Chest CT in patients with a moderate or high pretest probability of COVID-19 and negative swab	Radiol Med	10.1007/s11547-020-01269-w
Giannoula E	Nuclear thyroidology in pandemic times: The paradigm shift of COVID-19	Hell J Nucl Med
Gibson AL	Impact of the COVID-19 pandemic on emergency department CT for suspected diverticulitis	Emerg Radiol	10.1007/s10140-020-01865-3
Gibson CJ	Probative Value of the D-Dimer Assay for Diagnosis of Deep Venous Thrombosis in the Coronavirus Disease 2019 Syndrome	Crit Care Med	10.1097/CCM.0000000000004614
Gibson LE	In Response	Anesth Analg	10.1213/ANE.0000000000005144
Gibson LE	Handheld ultrasound devices: An emerging technology to reduce viral spread during the Covid-19 pandemic	Am J Infect Control	10.1016/j.ajic.2020.05.041
Gibson LE	Ultrasound Teleguidance to Reduce Healthcare Worker Exposure to Coronavirus Disease 2019	Crit Care Explor	10.1097/CCE.0000000000000146
Gibson LE	Transthoracic Echocardiography in Prone Patients With Acute Respiratory Distress Syndrome: A Feasibility Study	Crit Care Explor	10.1097/CCE.0000000000000179
Gietema HA	CT in relation to RT-PCR in diagnosing COVID-19 in The Netherlands: A prospective study	PLoS One	10.1371/journal.pone.0235844
Giglia M	SARS-CoV-2 related pneumonia in an adult with cystic fibrosis: natural favourable clinical course or effective therapy?	Monaldi Arch Chest Dis	10.4081/monaldi.2020.1579
Gil-Rodrigo A	Diagnostic yield of point-of-care ultrasound imaging of the lung in patients with COVID-19	Emergencias
Gil-Rodrigo A	Lung Ultrasound Integration in Assessment of Patients with Noncritical COVID-19	J Ultrasound Med	10.1002/jum.15613
Gil-Rodrigo A	Ultrasound in Pregnant Women With Suspected COVID-19 Infection	J Ultrasound Med	10.1002/jum.15419
Giné C	Thoracoscopic Bullectomy for Persistent Air Leak in a 14-Year-Old Child with COVID-19 Bilateral Pulmonary Disease	J Laparoendosc Adv Surg Tech A	10.1089/lap.2020.0289
Giorgi PD	Vertebral compression fractures in multiple myeloma: redefining the priorities during the COVID-19 pandemic	Aging Clin Exp Res	10.1007/s40520-020-01590-4
Giorgi-Pierfranceschi M	Prevalence of asymptomatic deep vein thrombosis in patients hospitalized with SARS-CoV-2 pneumonia: a cross-sectional study	Intern Emerg Med	10.1007/s11739-020-02472-3
Giorgianni A	Neuroradiological features in COVID-19 patients: First evidence in a complex scenario	J Neuroradiol	10.1016/j.neurad.2020.05.005
Giorno EPC	Point-of-care lung ultrasound imaging in pediatric COVID-19	Ultrasound J	10.1186/s13089-020-00198-z
Giovagnoni A	Facing the COVID-19 emergency: we can and we do	Radiol Med	10.1007/s11547-020-01178-y
Giraudo C	Special Issue "COVID-19: Diagnostic Imaging and Beyond"	J Clin Med	10.3390/jcm9092721
Giugno V	Lung Ultrasound (LUS) in COVID-19 Pneumonia: Usefulness in Two Atypical Cases	Eur J Case Rep Intern Med	10.12890/2020_001800
Giustiniano E	Echocardiography during Prone-Position Mechanical Ventilation in Patients with COVID-19: A Proposal for a New Approach	J Am Soc Echocardiogr	10.1016/j.echo.2020.04.027
Giustino G	Characterization of Myocardial Injury in Patients With COVID-19	J Am Coll Cardiol	10.1016/j.jacc.2020.08.069
Gleyzer A	Radiological Presentation of Coronavirus Disease	J Emerg Nurs	10.1016/j.jen.2020.04.008
Gnecchi M	Myocarditis in a 16-year-old boy positive for SARS-CoV-2	Lancet	10.1016/S0140-6736(20)31307-6
Gnesin S	Phantom-based image quality assessment of clinical (18)F-FDG protocols in digital PET/CT and comparison to conventional PMT-based PET/CT	EJNMMI Phys	10.1186/s40658-019-0269-4
Goerlich E	Prevalence and Clinical Correlates of Echo-Estimated Right and Left Heart Filling Pressures in Hospitalized Patients With Coronavirus Disease 2019	Crit Care Explor	10.1097/CCE.0000000000000227
Goetz C	Lung Scintigraphy Imaging Features in a Young Patient With COVID-19	Clin Nucl Med	10.1097/RLU.0000000000003196
Goetz L	A COVID-19 Patient with Repeatedly Undetectable SARS-CoV-2 Antibodies	J Appl Lab Med	10.1093/jalm/jfaa137
Gogna A	Diagnostic Ultrasound Services During the Coronavirus Disease (COVID-19) Pandemic	AJR Am J Roentgenol	10.2214/AJR.20.23167
Gogna A	Preparing IR for COVID-19: The Singapore Experience	J Vasc Interv Radiol	10.1016/j.jvir.2020.03.021
Goh GX	Neuroimaging in Zoonotic Outbreaks Affecting the Central Nervous System: Are We Fighting the Last War?	AJNR Am J Neuroradiol	10.3174/ajnr.A6727
Goh Y	Pearls & Oy-sters: Facial nerve palsy in COVID-19 infection	Neurology	10.1212/WNL.0000000000009863
Goh Y	Operational Strategies to Prevent Coronavirus Disease 2019 (COVID-19) Spread in Radiology: Experience From a Singapore Radiology Department After Severe Acute Respiratory Syndrome	J Am Coll Radiol	10.1016/j.jacr.2020.03.027
Goldberg AB	Expecting the unexpected: Echo laboratory preparedness in the time of COVID-19	Echocardiography	10.1111/echo.14763
Goldberg MF	Neuroradiologic manifestations of COVID-19: what the emergency radiologist needs to know	Emerg Radiol	10.1007/s10140-020-01840-y
Goldberg MF	Cerebrovascular Disease in COVID-19	AJNR Am J Neuroradiol	10.3174/ajnr.A6588
Goldberg-Stein S	Abdominopelvic CT findings in patients with novel coronavirus disease 2019 (COVID-19)	Abdom Radiol (NY)	10.1007/s00261-020-02669-2
Goldman N	COVID-19-associated pneumomediastinum	Clin Med (Lond)	10.7861/clinmed.2020-0247
Goldsmith AJ	Remodeling Point-of-care Ultrasound Education in the Era of COVID-19	AEM Educ Train	10.1002/aet2.10475
Golinelli D	Adoption of Digital Technologies in Health Care During the COVID-19 Pandemic: Systematic Review of Early Scientific Literature	J Med Internet Res	10.2196/22280
Gomes RLE	Fighting the invisible enemy: providing support and structure to radiology resident during the COVID-19 pandemic	Radiol Bras	10.1590/0100-3984.2020.0067
Gomez JMD	COVID-19-associated takotsubo cardiomyopathy	BMJ Case Rep	10.1136/bcr-2020-236811
Gómez-Caminero-López F	[Bilateral viral pneumonia by COVID-19 as a chance finding in staging with (18)F-FGD-PET/CT of patient with right calf melanoma]	Rev Esp Med Nucl Imagen Mol	10.1016/j.remn.2020.03.014
Gómez-Enjuto S	Verapamil as treatment for refractory status epilepticus secondary to PRES syndrome on a SARS-Cov-2 infected patient	Seizure	10.1016/j.seizure.2020.06.008
Gómez-Hernández MT	Twice Lucky: Elderly Patient Surviving Both COVID-19 and Serendipitous Lung Carcinoma	Arch Bronconeumol	10.1016/j.arbres.2020.07.009
Gonçalves B	Thrombotic and Hemorrhagic Neurological Complications in Critically Ill COVID-19 Patients	Neurocrit Care	10.1007/s12028-020-01078-z
Gong X	CT characteristics and diagnostic value of COVID-19 in pregnancy	PLoS One	10.1371/journal.pone.0235134
Gong Y	Effects of methylprednisolone use on viral genomic nucleic acid negative conversion and CT imaging lesion absorption in COVID-19 patients under 50 years old	J Med Virol	10.1002/jmv.26052
Gonzalez Cañas E	Acute peripheral arterial thrombosis in COVID-19. Role of endothelial inflammation	Br J Surg	10.1002/bjs.11904
González Lázaro P	Ischemic colitis and short bowel disease due to choronavirus disease 2019 (COVID 19)	Clin Nutr ESPEN	10.1016/j.clnesp.2020.08.009
González R	Hydroxychloroquine efficacy and safety in preventing SARS-CoV-2 infection and COVID-19 disease severity during pregnancy (COVID-Preg): a structured summary of a study protocol for a randomised placebo controlled trial	Trials	10.1186/s13063-020-04557-y
González-Pacheco H	Bilateral spontaneous pneumothorax in SARS-CoV-2 infection: A very rare, life-threatening complication	Am J Emerg Med	10.1016/j.ajem.2020.07.018
Goodsall TM	Understanding attitudes, concerns, and health behaviors of patients with inflammatory bowel disease during the coronavirus disease 2019 pandemic	J Gastroenterol Hepatol	10.1111/jgh.15299
Gopar-Nieto R	Lung ultrasound for the identification of COVID-19 pneumonia	Arch Cardiol Mex	10.24875/ACM.M20000071
Gopinathannair R	COVID-19 and cardiac arrhythmias: a global perspective on arrhythmia characteristics and management strategies	J Interv Card Electrophysiol	10.1007/s10840-020-00789-9
Görkem SB	COVID-19 pneumonia in a Turkish child presenting with abdominal complaints and reversed halo sign on thorax CT	Diagn Interv Radiol	10.5152/dir.2020.20361
Gorospe L	Spontaneous Pneumomediastinum in Patients With COVID-19: A Case Series of Four Patients	Arch Bronconeumol	10.1016/j.arbres.2020.06.008
Gorospe L	COVID-19: Thoracic Diagnostic Interventional Procedures in Troubled Times	Arch Bronconeumol	10.1016/j.arbres.2020.05.019
Gorrepati PL	Analysis of availability, types, and implementation of teledermatology services during COVID-19	J Am Acad Dermatol	10.1016/j.jaad.2020.06.022
Gottlieb M	Point-of-Care Ultrasound for Intubation Confirmation of COVID-19 Patients	West J Emerg Med	10.5811/westjem.2020.7.48657
Gottlieb M	Rethinking the Approach to Continuing Professional Development Conferences in the Era of COVID-19	J Contin Educ Health Prof	10.1097/CEH.0000000000000310
Gottlieb M	Rethinking Residency Conferences in the Era of COVID-19	AEM Educ Train	10.1002/aet2.10449
Goudouris ES	Laboratory diagnosis of COVID-19	J Pediatr (Rio J)	10.1016/j.jped.2020.08.001
Gouveia CC	Coronavirus Disease 2019: Clinical Review	Acta Med Port	10.20344/amp.13957
Goyal A	Successful use of tPA for thrombolysis in COVID related ARDS: a case series	J Thromb Thrombolysis	10.1007/s11239-020-02208-2
Goyal M	Stroke Systems of Care: Current State of Affairs and Future Directions	Stroke	10.1161/STROKEAHA.120.030288
Goyal M	Prehospital Triage of Acute Stroke Patients During the COVID-19 Pandemic	Stroke	10.1161/STROKEAHA.120.030340
Goyal M	Integrating New Staff into Endovascular Stroke-Treatment Workflows in the COVID-19 Pandemic	AJNR Am J Neuroradiol	10.3174/ajnr.A6854
Goyal N	Computed Tomography Features of Coronavirus Disease 2019 (COVID-19): A Review for Radiologists	J Thorac Imaging	10.1097/RTI.0000000000000527
Goyal N	Optimal utilization of MSK imaging during COVID-19 pandemic	J Clin Orthop Trauma	10.1016/j.jcot.2020.06.023
Gozgec E	Left Ventricular Thrombus in a Patient Infected by COVID-19	Ann Thorac Surg	10.1016/j.athoracsur.2020.07.008
Gracia PV	Pregnancies recovered from SARS-CoV-2 infection in second or third trimester: obstetric evolution	Ultrasound Obstet Gynecol	10.1002/uog.23134
Grando RD	Clinical usefulness of tomographic standards for COVID-19 pneumonia diagnosis: Experience from a Brazilian reference center	Braz J Infect Dis	10.1016/j.bjid.2020.10.002
Grasselli G	Pathophysiology of COVID-19-associated acute respiratory distress syndrome: a multicentre prospective observational study	Lancet Respir Med	10.1016/S2213-2600(20)30370-2
Grassi R	Chest CT Computerized Aided Quantification of PNEUMONIA Lesions in COVID-19 Infection: A Comparison among Three Commercial Software	Int J Environ Res Public Health	10.3390/ijerph17186914
Grassi R	COVID-19 pneumonia: computer-aided quantification of healthy lung parenchyma, emphysema, ground glass and consolidation on chest computed tomography (CT)	Radiol Med	10.1007/s11547-020-01305-9
Gravell RJ	Radiological manifestations of COVID-19: key points for the physician	Br J Hosp Med (Lond)	10.12968/hmed.2020.0231
Gravinay P	CMR and serology to diagnose COVID-19 infection with primary cardiac involvement	Eur Heart J Cardiovasc Imaging	10.1093/ehjci/jeaa169
Greenspan H	Position paper on COVID-19 imaging and AI: From the clinical needs and technological challenges to initial AI solutions at the lab and national level towards a new era for AI in healthcare	Med Image Anal	10.1016/j.media.2020.101800
Gregori G	Lung ultrasound in outpatient approach to children with suspected COVID 19	Ital J Pediatr	10.1186/s13052-020-00938-w
Gregorio-Hernández R	Point-of-care lung ultrasound in three neonates with COVID-19	Eur J Pediatr	10.1007/s00431-020-03706-4
Gregorova M	Post-acute COVID-19 associated with evidence of bystander T-cell activation and a recurring antibiotic-resistant bacterial pneumonia	Elife	10.7554/eLife.63430
Grellier JF	Images of COVID-19 Infection Cases in Asymptomatic or Paucisymptomatic Patients With Neoplastic Diseases on 18F-FDG PET/CT	Clin Nucl Med	10.1097/RLU.0000000000003255
Gresser E	Prognostic Value of Admission Chest CT Findings for Invasive Ventilation Therapy in COVID-19 Pneumonia	Diagnostics (Basel)	10.3390/diagnostics10121108
Griffin CL	Aortic disease in the time of COVID-19 and repercussions on patient care at an academic aortic center	J Vasc Surg	10.1016/j.jvs.2020.04.487
Griffin DO	Arterial thromboembolic complications in COVID-19 in low-risk patients despite prophylaxis	Br J Haematol	10.1111/bjh.16792
Grillet F	Acute Pulmonary Embolism Associated with COVID-19 Pneumonia Detected with Pulmonary CT Angiography	Radiology	10.1148/radiol.2020201544
Grimaldi S	Autoimmune Encephalitis Concomitant with SARS-CoV-2 Infection: Insight from (18)F-FDG PET Imaging and Neuronal Autoantibodies	J Nucl Med	10.2967/jnumed.120.249292
Gross A	Structured reporting of chest CT provides high sensitivity and specificity for early diagnosis of COVID-19 in a clinical routine setting	Br J Radiol	10.1259/bjr.20200574
Gross A	CT appearance of severe, laboratory-proven coronavirus disease 2019 (COVID-19) in a Caucasian patient in Berlin, Germany	Rofo	10.1055/a-1138-8783
Grossman GB	Cardiovascular Imaging in Patients with COVID-19	Arq Bras Cardiol	10.36660/abc.20200881
Grover S	Management of immunotherapy colitis: Special considerations in the COVID-19 era	Cancer	10.1002/cncr.33125
Gruskay JA	Universal Testing for COVID-19 in Essential Orthopaedic Surgery Reveals a High Percentage of Asymptomatic Infections	J Bone Joint Surg Am	10.2106/JBJS.20.01053
Gu Q	A retrospective study of the initial chest CT imaging findings in 50 COVID-19 patients stratified by gender and age	J Xray Sci Technol	10.3233/XST-200709
Gualtieri P	Body Composition Findings by Computed Tomography in SARS-CoV-2 Patients: Increased Risk of Muscle Wasting in Obesity	Int J Mol Sci	10.3390/ijms21134670
Guan CS	CT findings of COVID-19 in follow-up: comparison between progression and recovery	Diagn Interv Radiol	10.5152/dir.2019.20176
Guan CS	Imaging Features of Coronavirus disease 2019 (COVID-19): Evaluation on Thin-Section CT	Acad Radiol	10.1016/j.acra.2020.03.002
Guan W	CT Findings of Coronavirus Disease (COVID-19) Severe Pneumonia	AJR Am J Roentgenol	10.2214/AJR.20.23035
Guarracino F	Lung, Heart, Vascular, and Diaphragm Ultrasound Examination of COVID-19 Patients: A Comprehensive Approach	J Cardiothorac Vasc Anesth	10.1053/j.jvca.2020.06.013
Guberina H	A patient with severe respiratory failure caused by novel human coronavirus	Infection	10.1007/s15010-013-0509-9
Guery B	Clinical features and viral diagnosis of two cases of infection with Middle East Respiratory Syndrome coronavirus: a report of nosocomial transmission	Lancet	10.1016/S0140-6736(13)60982-4
Guillo E	COVID-19 pneumonia: Diagnostic and prognostic role of CT based on a retrospective analysis of 214 consecutive patients from Paris, France	Eur J Radiol	10.1016/j.ejrad.2020.109209
Guiot J	[Chest radiological lesions in COVID-19 : from classical imaging to artificial intelligence]	Rev Med Liege
Guiot J	Development and Validation of an Automated Radiomic CT Signature for Detecting COVID-19	Diagnostics (Basel)	10.3390/diagnostics11010041
Guitart C	Lung ultrasound findings in pediatric patients with COVID-19	Eur J Pediatr	10.1007/s00431-020-03839-6
Gulen M	Uncommon presentation of COVID-19: Gastrointestinal bleeding	Clin Res Hepatol Gastroenterol	10.1016/j.clinre.2020.05.001
Gulko E	MRI Brain Findings in 126 Patients with COVID-19: Initial Observations from a Descriptive Literature Review	AJNR Am J Neuroradiol	10.3174/ajnr.A6805
Güneyli S	Radiological approach to COVID-19 pneumonia with an emphasis on chest CT	Diagn Interv Radiol	10.5152/dir.2020.20260
Guneysu F	The diagnostic process of covıd-19 in the emergency department: laboratory and ımaging methods	Rev Assoc Med Bras (1992)	10.1590/1806-9282.66.S2.58
Guo D	Hyperbaric oxygen therapy may be effective to improve hypoxemia in patients with severe COVID-2019 pneumonia: two case reports	Undersea Hyperb Med
Guo F	[Correlation between clinical classification of COVID-19 and imaging characteristics of MSCT volume scanning of the lungs]	Nan Fang Yi Ke Da Xue Xue Bao	10.12122/j.issn.1673-4254.2020.03.04
Guo H	Xuebijing injection in the treatment of COVID-19: a retrospective case-control study	Ann Palliat Med	10.21037/apm-20-1478
Guo Q	Spontaneous Pneumothorax: A Complication of Coronavirus Disease 2019 (COVID-19) Patients	Thorac Cardiovasc Surg	10.1055/s-0040-1721061
Guo SH	Giant Retroperitoneal Hematoma During Extracorporeal Membrane Oxygenation in a Patient With Coronavirus Disease-2019 Pneumonia	J Cardiothorac Vasc Anesth	10.1053/j.jvca.2020.05.039
Guo T	Fangcang Shelter Hospital in Wuhan: A radiographic report on a cohort of 98 COVID-19 patients	Int J Med Sci	10.7150/ijms.48074
Guo Z	Anticoagulation Management in Severe Coronavirus Disease 2019 Patients on Extracorporeal Membrane Oxygenation	J Cardiothorac Vasc Anesth	10.1053/j.jvca.2020.08.067
Gupta N	Points & Pearls: Novel 2019 Coronavirus SARS-CoV-2 (COVID-19) An Overview for Emergency Clinicians	Emerg Med Pract
Gupta NA	Critical illness-associated cerebral microbleeds in severe COVID-19 infection	Clin Imaging	10.1016/j.clinimag.2020.08.029
Gupta R	Cardiological society of India document on safety measure during echo evaluation of cardiovascular disease in the time of COVID-19	Indian Heart J	10.1016/j.ihj.2020.05.016
Gupta S	Screening and Surveillance Colonoscopy and COVID-19: Avoiding More Casualties	Gastroenterology	10.1053/j.gastro.2020.06.091
Gurkan O	COVID-19 Pulmonary Infection with Pneumothorax in a Young Patient	J Coll Physicians Surg Pak	10.29271/jcpsp.2020.Supp1.S43
Guven F	Leptomeningeal involvement in a patient with systemic lupus erythematosus infected by COVID-19	Joint Bone Spine	10.1016/j.jbspin.2020.06.002
Haak SL	Diagnostic accuracy of point-of-care lung ultrasound in COVID-19	Emerg Med J	10.1136/emermed-2020-210125
Haaksma ME	Lung ultrasound findings in patients with novel SARS-CoV-2	ERJ Open Res	10.1183/23120541.00238-2020
Habouzit V	Incidental Finding of COVID-19 Lung Infection in 18F-FDG PET/CT: What Should We Do?	Clin Nucl Med	10.1097/RLU.0000000000003135
Hacquin A	Bedside chest ultrasound to distinguish heart failure from pneumonia-related dyspnoea in older COVID-19 patients	ESC Heart Fail	10.1002/ehf2.13017
Haddadi K	Basal Ganglia Involvement and Altered Mental Status: A Unique Neurological Manifestation of Coronavirus Disease 2019	Cureus	10.7759/cureus.7869
Hadi A	Coronavirus Disease-19 (COVID-19) associated with severe acute pancreatitis: Case report on three family members	Pancreatology	10.1016/j.pan.2020.04.021
Hadweh P	SARS-CoV2: Diagnostic tests available to the clinician	Hell J Nucl Med
Hafiz M	Clinical, Radiological Features and Outcome of COVID-19 patients in a Secondary Hospital in Jakarta, Indonesia	J Infect Dev Ctries	10.3855/jidc.12911
Hahn G	Monitoring lung impedance changes during long-term ventilator-induced lung injury ventilation using electrical impedance tomography	Physiol Meas	10.1088/1361-6579/abb1fb
Haider A	Multiorgan Point-of-Care Ultrasound in a Patient With Coronavirus Disease 2019 Pneumonia Complicated by Subarachnoid Hemorrhage and Pulmonary Embolism	A A Pract	10.1213/XAA.0000000000001357
Hainque E	Rapid worsening in Parkinson's disease may hide COVID-19 infection	Parkinsonism Relat Disord	10.1016/j.parkreldis.2020.05.008
Hajdu SD	Acute Stroke Management During the COVID-19 Pandemic: Does Confinement Impact Eligibility for Endovascular Therapy?	Stroke	10.1161/STROKEAHA.120.030794
Halasz G	[Late occurrence of pulmonary embolsim in SARS-CoV-2 pneumonia: a case series]	G Ital Cardiol (Rome)	10.1714/3386.33638
Halsey R	COVID-19 in the act: incidental 18F-FDG PET/CT findings in asymptomatic patients and those with symptoms not primarily correlated with COVID-19 during the United Kingdom coronavirus lockdown	Eur J Nucl Med Mol Imaging	10.1007/s00259-020-04972-y
Hamad AM	Alveolar air leakage in COVID-19 patients: Pneumomediastinum and/or pneumopericardium	Heart Lung	10.1016/j.hrtlng.2020.09.006
Hamadé A	Antiphospholipid antibodies in patients with coronavirus disease 2019 infection hospitalized in conventional unit	Blood Coagul Fibrinolysis	10.1097/MBC.0000000000000963
Hamadé A	Systematic Duplex Ultrasound Screening in Conventional Units for COVID-19 Patients with Follow-up of 5 Days	J Vasc Surg Venous Lymphat Disord	10.1016/j.jvsv.2020.11.019
Hamadé A	Aminotransferases disorders associated with venous thromboembolic events in patients infected with COVID-19	Ann Hepatol	10.1016/j.aohep.2020.10.002
Hamasaki A	Pulmonary infiltration shadows associated with acute aortic dissection mimicking coronavirus pneumonia	J Card Surg	10.1111/jocs.14533
Hamer OW	CT morphology of COVID-19: Case report and review of literature	Rofo	10.1055/a-1142-4094
Hamilton NE	Diagnostic utility of additional whole-chest CT as part of an acute abdominal pain CT imaging pathway during the COVID-19 pandemic	Clin Radiol	10.1016/j.crad.2020.06.002
Hamm R	Coronavirus Disease 2019 (COVID-19): Prevention and Control in the Radiology Department	Radiol Technol
Hammami MB	Clinical course of COVID-19 in a liver transplant recipient on hemodialysis and response to tocilizumab therapy: A case report	Am J Transplant	10.1111/ajt.15985
Hammer MM	Frequency of Pulmonary Embolism in Patients With COVID-19	JACC Cardiovasc Imaging	10.1016/j.jcmg.2020.09.006
Hammer MM	Radiologist Reporting and Operational Management for Patients With Suspected COVID-19	J Am Coll Radiol	10.1016/j.jacr.2020.06.006
Han R	Early Clinical and CT Manifestations of Coronavirus Disease 2019 (COVID-19) Pneumonia	AJR Am J Roentgenol	10.2214/AJR.20.22961
Han X	A Diabetic Patient With 2019-nCoV (COVID-19) Infection Who Recovered and Was Discharged From Hospital	J Thorac Imaging	10.1097/RTI.0000000000000506
Han Y	Society for Cardiovascular Magnetic Resonance (SCMR) guidance for the practice of cardiovascular magnetic resonance during the COVID-19 pandemic	J Cardiovasc Magn Reson	10.1186/s12968-020-00628-w
Han Y	COVID-19 in a patient with long-term use of glucocorticoids: A study of a familial cluster	Clin Immunol	10.1016/j.clim.2020.108413
Han Z	Accurate Screening of COVID-19 Using Attention-Based Deep 3D Multiple Instance Learning	IEEE Trans Med Imaging	10.1109/TMI.2020.2996256
Hanafi R	COVID-19 Neurologic Complication with CNS Vasculitis-Like Pattern	AJNR Am J Neuroradiol	10.3174/ajnr.A6651
Hanane T	Safety of bedside placement of tunneled dialysis catheter in COVID-19 patients	J Vasc Access	10.1177/1129729820976269
Handa R	Covid-19-associated acute haemorrhagic leukoencephalomyelitis	Neurol Sci	10.1007/s10072-020-04703-z
Hanfi SH	COVID-19 and its Mimics: What the Radiologist Needs to Know	J Thorac Imaging	10.1097/RTI.0000000000000554
Hani C	COVID-19 pneumonia: A review of typical CT findings and differential diagnosis	Diagn Interv Imaging	10.1016/j.diii.2020.03.014
Hankins A	Point of care lung ultrasound is useful when screening for CoVid-19 in Emergency Department patients	medRxiv	10.1101/2020.06.09.20123836
Hansen IV	[CT-fund gav mistanke om COVID-19-infektion]	Ugeskr Laeger
Hansen KA	Ectopic Pregnancy During Coronavirus Disease 2019 (COVID-19): To Operate, or Not to Operate	Obstet Gynecol	10.1097/AOG.0000000000003995
Hao W	Clinical diagnostic value of CT imaging in COVID-19 with multiple negative RT-PCR testing	Travel Med Infect Dis	10.1016/j.tmaid.2020.101627
Hao W	Clinical features of atypical 2019 novel coronavirus pneumonia with an initially negative RT-PCR assay	J Infect	10.1016/j.jinf.2020.02.008
Harahwa TA	The optimal diagnostic methods for COVID-19	Diagnosis (Berl)	10.1515/dx-2020-0058
Hare SS	Validation of the British Society of Thoracic Imaging guidelines for COVID-19 chest radiograph reporting	Clin Radiol	10.1016/j.crad.2020.06.005
Hare SS	The continuing evolution of COVID-19 imaging pathways in the UK: a British Society of Thoracic Imaging expert reference group update	Clin Radiol	10.1016/j.crad.2020.04.002
Harmon SA	Artificial intelligence for the detection of COVID-19 pneumonia on chest CT using multinational datasets	Nat Commun	10.1038/s41467-020-17971-2
Hartman AL	SARS-CoV-2 infection of African green monkeys results in mild respiratory disease discernible by PET/CT imaging and shedding of infectious virus from both respiratory and gastrointestinal tracts	PLoS Pathog	10.1371/journal.ppat.1008903
Harwood R	Paediatric abdominal pain in the time of COVID-19: a new diagnostic dilemma	J Surg Case Rep	10.1093/jscr/rjaa337
Hasan SA	Acute Limb Ischemia: A Rare Complication of COVID-19	Cureus	10.7759/cureus.11488
Hasani H	The Novel Coronavirus Disease (COVID-19): A PRISMA Systematic Review and Meta-Analysis of Clinical and Paraclinical Characteristics	Biomed Res Int	10.1155/2020/3149020
Hasanin A	Evaluation of fluid responsiveness during COVID-19 pandemic: what are the remaining choices?	J Anesth	10.1007/s00540-020-02801-y
Hase R	Acute Gouty Arthritis During Favipiravir Treatment for Coronavirus Disease 2019	Intern Med	10.2169/internalmedicine.5377-20
Haseli S	Reply to "MRI Evaluation of the Olfactory Clefts in Patients with SARS-CoV-2 Infection Revealed an Unexpected Mechanism for Olfactory Function Loss"	Acad Radiol	10.1016/j.acra.2020.05.025
Hashmi A	Interventional radiology procedural volume changes during COVID-19 initial phase: A tertiary level Midwest health system experience	Clin Imaging	10.1016/j.clinimag.2020.10.039
Hata A	Dynamic Chest X-Ray Using a Flat-Panel Detector System: Technique and Applications	Korean J Radiol	10.3348/kjr.2020.1136
Hatipoglu N	Olfactory bulb magnetic resonance imaging in SARS-CoV-2-induced anosmia in pediatric cases	Int J Pediatr Otorhinolaryngol	10.1016/j.ijporl.2020.110469
Havaldar AA	Vital Role of Ultrasound in the Era of COVID-19: Arriving at the Right Diagnosis Real Time	Indian J Crit Care Med	10.5005/jp-journals-10071-23490
Hayashi M	COVID-19-associated mild encephalitis/encephalopathy with a reversible splenial lesion	J Neurol Sci	10.1016/j.jns.2020.116941
He F	Successful recovery of recurrence of positive SARS-CoV-2 RNA in COVID-19 patient with systemic lupus erythematosus: a case report and review	Clin Rheumatol	10.1007/s10067-020-05230-0
He F	Risk factors for severe cases of COVID-19: a retrospective cohort study	Aging (Albany NY)	10.18632/aging.103803
He G	Serial Computed Tomography Findings in a Child with Coronavirus Disease (COVID-19) Pneumonia	Indian Pediatr	10.1007/s13312-020-1824-8
He JL	Diagnostic performance between CT and initial real-time RT-PCR for clinically suspected 2019 coronavirus disease (COVID-19) patients outside Wuhan, China	Respir Med	10.1016/j.rmed.2020.105980
He S	Relationship between chest CT manifestations and immune response in COVID-19 patients	Int J Infect Dis	10.1016/j.ijid.2020.06.059
He S	Clinical characteristics of "re-positive" discharged COVID-19 pneumonia patients in Wuhan, China	Sci Rep	10.1038/s41598-020-74284-6
Hectors SJ	Multivariate analysis of CT imaging, laboratory, and demographical features for prediction of acute kidney injury in COVID-19 patients: a Bi-centric analysis	Abdom Radiol (NY)	10.1007/s00261-020-02823-w
Hedde PN	A modular microarray imaging system for highly specific COVID-19 antibody testing	Lab Chip	10.1039/d0lc00547a
Hegarty M	Thoracic ultrasonic narration of Covid-19 pneumonia	Respir Med Case Rep	10.1016/j.rmcr.2020.101305
Hegde S	Characteristics and outcome of patients with COVID-19 complicated by Takotsubo cardiomyopathy: case series with literature review	Open Heart	10.1136/openhrt-2020-001360
Helman SN	Ventilated Upper Airway Endoscopic Endonasal Procedure Mask: Surgical Safety in the COVID-19 Era	Oper Neurosurg (Hagerstown)	10.1093/ons/opaa168
Helms J	Neurologic Features in Severe SARS-CoV-2 Infection	N Engl J Med	10.1056/NEJMc2008597
Heman-Ackah SM	Neurologically Devastating Intraparenchymal Hemorrhage in COVID-19 Patients on Extracorporeal Membrane Oxygenation: A Case Series	Neurosurgery	10.1093/neuros/nyaa198
Hemasian H	First case of Covid-19 presented with cerebral venous thrombosis: A rare and dreaded case	Rev Neurol (Paris)	10.1016/j.neurol.2020.04.013
Henrich TJ	Total-Body PET Imaging in Infectious Diseases	PET Clin	10.1016/j.cpet.2020.09.011
Henriksen J	Rapid Validation of Telepathology by an Academic Neuropathology Practice During the COVID-19 Pandemic	Arch Pathol Lab Med	10.5858/arpa.2020-0372-SA
Herber R	Repeatability and reproducibility of corneal deformation response parameters of dynamic ultra-high-speed Scheimpflug imaging in keratoconus	J Cataract Refract Surg	10.1016/j.jcrs.2019.08.034
Hermans JJR	Chest CT for triage during COVID-19 on the emergency department: myth or truth?	Emerg Radiol	10.1007/s10140-020-01821-1
Hernández A	Potential Role of Oxygen-Ozone Therapy in Treatment of COVID-19 Pneumonia	Am J Case Rep	10.12659/AJCR.925849
Hernández-Fernández F	Cerebrovascular disease in patients with COVID-19: neuroimaging, histological and clinical description	Brain	10.1093/brain/awaa239
Hernigou J	Thoracic computerised tomography scans in one hundred eighteen orthopaedic patients during the COVID-19 pandemic: identification of chest lesions; added values; help in managing patients; burden on the computerised tomography scan department	Int Orthop	10.1007/s00264-020-04651-5
Hess CB	Low-dose whole-lung radiation for COVID-19 pneumonia: Planned day 7 interim analysis of a registered clinical trial	Cancer	10.1002/cncr.33130
Heugel J	Coronavirus-associated pneumonia in previously healthy children	Pediatr Infect Dis J	10.1097/INF.0b013e318054e31b
Higgins R	The impact of teaching experimental research on-line: Research-informed teaching and COVID-19	Radiography (Lond)	10.1016/j.radi.2020.11.014
Himoto Y	Diagnostic performance of chest CT to differentiate COVID-19 pneumonia in non-high-epidemic area in Japan	Jpn J Radiol	10.1007/s11604-020-00958-w
Hindle-Katel W	Incidental finding of COVID-19 pulmonary infiltrates on SPECT/CT attenuation correction CT	J Nucl Cardiol	10.1007/s12350-020-02178-1
Hino T	Projected lung areas using dynamic X-ray (DXR)	Eur J Radiol Open	10.1016/j.ejro.2020.100263
Hiramatsu M	Anesthetic and surgical management of tracheostomy in a patient with COVID-19	Auris Nasus Larynx	10.1016/j.anl.2020.04.002
Hirano H	Vulnerability of deep neural networks for detecting COVID-19 cases from chest X-ray images to universal adversarial attacks	PLoS One	10.1371/journal.pone.0243963
Hirashima T	Factors significantly associated with COVID-19 severity in symptomatic patients: A retrospective single-center study	J Infect Chemother	10.1016/j.jiac.2020.09.022
Hizal M	Diagnostic value of lung ultrasonography in children with COVID-19	Pediatr Pulmonol	10.1002/ppul.25127
Ho CP	Mitigating Asian American Bias and Xenophobia in Response to the Coronavirus Pandemic: How You Can Be an Upstander	J Am Coll Radiol	10.1016/j.jacr.2020.09.030
Ho JS	Coronavirus-induced myocarditis: A meta-summary of cases	Heart Lung	10.1016/j.hrtlng.2020.08.013
Hochhegger B	COVID-19 mimics on chest CT: a pictorial review and radiologic guide	Br J Radiol	10.1259/bjr.20200703
Hogg P	Covid-19: Free resources to support radiographers	Radiography (Lond)	10.1016/j.radi.2020.05.002
Hoheisel G	[Severe acute respiratory syndrome (SARS)]	Pneumologie	10.1055/s-2003-40049
Holshue ML	First Case of 2019 Novel Coronavirus in the United States	N Engl J Med	10.1056/NEJMoa2001191
Homayounieh F	Computed Tomography Radiomics Can Predict Disease Severity and Outcome in Coronavirus Disease 2019 Pneumonia	J Comput Assist Tomogr	10.1097/RCT.0000000000001094
Homayounieh F	Clinical and imaging features predict mortality in COVID-19 infection in Iran	PLoS One	10.1371/journal.pone.0239519
Hope MD	A role for CT in COVID-19? What data really tell us so far	Lancet	10.1016/S0140-6736(20)30728-5
Hope MD	Chest Computed Tomography for Detection of Coronavirus Disease 2019 (COVID-19): Don't Rush the Science	Ann Intern Med	10.7326/M20-1382
Horii T	Late-onset pneumothorax in a COVID-19 patient treated with ventilation and ECMO: A case report and literature review	Radiol Case Rep	10.1016/j.radcr.2020.09.036
Hornuss D	[COVID-19 associated pneumonia despite repeatedly negative PCR-analysis from oropharyngeal swabs]	Pneumologie	10.1055/a-1178-7275
Hossain R	CT Scans Obtained for Nonpulmonary Indications: Associated Respiratory Findings of COVID-19	Radiology	10.1148/radiol.2020201743
Hossein H	Value of chest computed tomography scan in diagnosis of COVID-19; a systematic review and meta-analysis	Clin Transl Imaging	10.1007/s40336-020-00387-9
Hosseini AA	Delirium as a presenting feature in COVID-19: Neuroinvasive infection or autoimmune encephalopathy?	Brain Behav Immun	10.1016/j.bbi.2020.06.012
Hosseiny M	Radiology Perspective of Coronavirus Disease 2019 (COVID-19): Lessons From Severe Acute Respiratory Syndrome and Middle East Respiratory Syndrome	AJR Am J Roentgenol	10.2214/AJR.20.22969
Hotta K	Regional anesthesia in the time of COVID-19: a minireview	J Anesth	10.1007/s00540-020-02834-3
Houshyar R	Effect of shelter-in-place on emergency department radiology volumes during the COVID-19 pandemic	Emerg Radiol	10.1007/s10140-020-01797-y
Howley F	Late presentation of 'Lemierre's syndrome': how a delay in seeking healthcare and reduced access to routine services resulted in widely disseminated Fusobacterium necrophorum infection during the global COVID-19 pandemic	BMJ Case Rep	10.1136/bcr-2020-239269
Hrehová L	Ultrasonographic approach for a foot ganglion after sewing masks in the COVID-19 pandemic: Blessing in disguise	Work	10.3233/WOR-203328
Hsia BC	QT prolongation in a diverse, urban population of COVID-19 patients treated with hydroxychloroquine, chloroquine, or azithromycin	J Interv Card Electrophysiol	10.1007/s10840-020-00822-x
Hsiao YH	Using lung ultrasound changes to evaluate the response of recruitment maneuver in a patient recovering from coronavirus disease 2019 with acute respiratory distress syndrome	J Chin Med Assoc	10.1097/JCMA.0000000000000418
Hsu CH	The lesson of supplementary treatment with Chinese medicine on severe laboratory-confirmed SARS patients	Am J Chin Med	10.1142/S0192415X06004405
Hsu LY	Severe acute respiratory syndrome (SARS) in Singapore: clinical features of index patient and initial contacts	Emerg Infect Dis	10.3201/eid0906.030264
Hu B	Cardiac involvement of COVID-19: Looking forward to novel discoveries and clinically valuable evidence	Int J Cardiol	10.1016/j.ijcard.2020.05.049
Hu D	Large intracardiac thrombus in a COVID-19 patient treated with prolonged extracorporeal membrane oxygenation implantation	Eur Heart J	10.1093/eurheartj/ehaa524
Hu F	Joint Detection of Serum IgM/IgG Antibody Is an Important Key to Clinical Diagnosis of SARS-CoV-2 Infection	Can J Infect Dis Med Microbiol	10.1155/2020/1020843
Hu HT	Respiratory Support in Severely or Critically Ill ICU Patients With COVID-19 in Wuhan, China	Curr Med Sci	10.1007/s11596-020-2227-8
Hu L	Radiological role in the detection, diagnosis and monitoring for the coronavirus disease 2019 (COVID-19)	Eur Rev Med Pharmacol Sci	10.26355/eurrev_202004_21035
Hu L	Quantitative comparison of two-dimensional and three-dimensional strain measurement using MRI feature tracking in repair Fontan patients and normal child volunteers	BMC Med Imaging	10.1186/s12880-020-0413-6
Hu L	Repeatability and agreement of corneal thickness measurements by three methods of pachymetry in small incision lenticule extraction eyes	Expert Rev Med Devices	10.1080/17434440.2020.1845139
Hu Q	Early CT features and temporal lung changes in COVID-19 pneumonia in Wuhan, China	Eur J Radiol	10.1016/j.ejrad.2020.109017
Hu Y	Chest CT findings related to mortality of patients with COVID-19: A retrospective case-series study	PLoS One	10.1371/journal.pone.0237302
Hu Y	Clinical efficacy of glucocorticoid on the treatment of patients with COVID-19 pneumonia: A single-center experience	Biomed Pharmacother	10.1016/j.biopha.2020.110529
Hu ZJ	Lower Circulating Interferon-Gamma Is a Risk Factor for Lung Fibrosis in COVID-19 Patients	Front Immunol	10.3389/fimmu.2020.585647
Huang C	6-month consequences of COVID-19 in patients discharged from hospital: a cohort study	Lancet	10.1016/S0140-6736(20)32656-8
Huang G	Development of a COVID-19 Point-of-Care Ultrasound Protocol	J Am Soc Echocardiogr	10.1016/j.echo.2020.04.023
Huang G	Timely Diagnosis and Treatment Shortens the Time to Resolution of Coronavirus Disease (COVID-19) Pneumonia and Lowers the Highest and Last CT Scores From Sequential Chest CT	AJR Am J Roentgenol	10.2214/AJR.20.23078
Huang HL	Nuclear medicine services after COVID-19: gearing up back to normality	Eur J Nucl Med Mol Imaging	10.1007/s00259-020-04848-1
Huang J	Coronavirus Disease 2019: Initial High Resolution Computed Tomography Imaging Feature Analysis: Report of 7 Cases	Jpn J Infect Dis	10.7883/yoken.JJID.2020.098
Huang J	Clinical course of patients infected with severe acute respiratory syndrome coronavirus 2 soon after thoracoscopic lung surgery	J Thorac Cardiovasc Surg	10.1016/j.jtcvs.2020.04.026
Huang L	Initial CT imaging characters of an imported family cluster of COVID-19	Clin Imaging	10.1016/j.clinimag.2020.04.010
Huang L	Cardiac Involvement in Patients Recovered From COVID-2019 Identified Using Magnetic Resonance Imaging	JACC Cardiovasc Imaging	10.1016/j.jcmg.2020.05.004
Huang L	Short report: factors determining perceived stress among medical staff in radiology departments during the COVID-19 outbreak	Psychol Health Med	10.1080/13548506.2020.1837390
Huang P	Use of Chest CT in Combination with Negative RT-PCR Assay for the 2019 Novel Coronavirus but High Clinical Suspicion	Radiology	10.1148/radiol.2020200330
Huang Q	COVID-19 associated kidney impairment in adult: Qualitative and quantitative analyses with non-enhanced CT on admission	Eur J Radiol	10.1016/j.ejrad.2020.109240
Huang Q	Clinical characteristics and drug therapies in patients with the common-type coronavirus disease 2019 in Hunan, China	Int J Clin Pharm	10.1007/s11096-020-01031-2
Huang S	Implications for Online Management: Two Cases with COVID-19	Telemed J E Health	10.1089/tmj.2020.0066
Huang Y	Obesity in patients with COVID-19: a systematic review and meta-analysis	Metabolism	10.1016/j.metabol.2020.154378
Huang Y	Clinical and pathological findings of SARS-CoV-2 infection and concurrent IgA nephropathy: a case report	BMC Nephrol	10.1186/s12882-020-02163-3
Huang Y	Clinical characteristics of laboratory confirmed positive cases of SARS-CoV-2 infection in Wuhan, China: A retrospective single center analysis	Travel Med Infect Dis	10.1016/j.tmaid.2020.101606
Huang Z	Imaging features and mechanisms of novel coronavirus pneumonia (COVID-19): Study Protocol Clinical Trial (SPIRIT Compliant)	Medicine (Baltimore)	10.1097/MD.0000000000019900
Hudson D	An evaluation of MRI lumbar spine scans within a community-based diagnostic setting	Musculoskeletal Care	10.1002/msc.1529
Hughes T	Lessons Learnt (Clinical Outcomes and Cost Savings) from Virtual Stone Clinic and Their Application in the Era Post-COVID-19: Prospective Outcomes over a 6-Year Period from a University Teaching Hospital	J Endourol	10.1089/end.2020.0708
Hui DS	Severe acute respiratory syndrome vs. the Middle East respiratory syndrome	Curr Opin Pulm Med	10.1097/MCP.0000000000000046
Hui DS	SARS: clinical features and diagnosis	Respirology	10.1046/j.1440-1843.2003.00520.x
Hui DS	Correlation of clinical outcomes and radiographic features in SARS patients	Hong Kong Med J
Hui JY	High-resolution computed tomography is useful for early diagnosis of severe acute respiratory syndrome-associated coronavirus pneumonia in patients with normal chest radiographs	J Comput Assist Tomogr	10.1097/00004728-200401000-00001
Hui TCH	Clinical utility of chest radiography for severe COVID-19	Quant Imaging Med Surg	10.21037/qims-20-642
Hull JH	Lung function testing in the COVID-19 endemic	Lancet Respir Med	10.1016/S2213-2600(20)30246-0
Hung IF	SARS-CoV-2 shedding and seroconversion among passengers quarantined after disembarking a cruise ship: a case series	Lancet Infect Dis	10.1016/S1473-3099(20)30364-9
Hung J	ASE Statement on the Reintroduction of Echocardiographic Services during the COVID-19 Pandemic	J Am Soc Echocardiogr	10.1016/j.echo.2020.05.019
Huo X	[Early differential diagnosis between COVID-19 and mycoplasma pneumonia with chest CT scan]	Zhejiang Da Xue Xue Bao Yi Xue Ban	10.3785/j.issn.1008-9292.2020.07.04
Hurt B	Deep Learning Localization of Pneumonia: 2019 Coronavirus (COVID-19) Outbreak	J Thorac Imaging	10.1097/RTI.0000000000000512
Husain R	Rhabdomyolysis as a manifestation of a severe case of COVID-19: A case report	Radiol Case Rep	10.1016/j.radcr.2020.07.003
Huscenot T	SARS-CoV-2-associated cold agglutinin disease: a report of two cases	Ann Hematol	10.1007/s00277-020-04129-9
Hussain A	Prosthetic aortic valve endocarditis complicated by COVID-19 and hemorrhage	J Card Surg	10.1111/jocs.14643
Hussain A	Multi-organ point-of-care ultrasound for COVID-19 (PoCUS4COVID): international expert consensus	Crit Care	10.1186/s13054-020-03369-5
Hussain A	Cardiac surgery in patients with confirmed COVID-19 infection: Early experience	J Card Surg	10.1111/jocs.14657
Hussain L	Machine-learning classification of texture features of portable chest X-ray accurately classifies COVID-19 lung infection	Biomed Eng Online	10.1186/s12938-020-00831-x
Hussain MH	Tracheal swab from front of neck airway for SARS-CoV-2; a bronchial foreign body	BMJ Case Rep	10.1136/bcr-2020-237787
Huyut MA	Novel Coronavirus Pneumonia and Cardiomyopathy: A Case Report	Arq Bras Cardiol	10.36660/abc.20200268
Hwang EJ	Implementation of a Deep Learning-Based Computer-Aided Detection System for the Interpretation of Chest Radiographs in Patients Suspected for COVID-19	Korean J Radiol	10.3348/kjr.2020.0536
Iacobellis G	Epicardial Fat Inflammation in Severe COVID-19	Obesity (Silver Spring)	10.1002/oby.23019
Iacobellis G	Admission hyperglycemia and radiological findings of SARS-CoV2 in patients with and without diabetes	Diabetes Res Clin Pract	10.1016/j.diabres.2020.108185
Ibrahim YS	Case Report: Paralytic Ileus: A Potential Extrapulmonary Manifestation of Severe COVID-19	Am J Trop Med Hyg	10.4269/ajtmh.20-0894
Ierardi AM	Preparation of a radiology department in an Italian hospital dedicated to COVID-19 patients	Radiol Med	10.1007/s11547-020-01248-1
Ierardi AM	Early detection of deep vein thrombosis in patients with coronavirus disease 2019: who to screen and who not to with Doppler ultrasound?	J Ultrasound	10.1007/s40477-020-00515-1
Ignat M	Small bowel ischemia and SARS-CoV-2 infection: an underdiagnosed distinct clinical entity	Surgery	10.1016/j.surg.2020.04.035
Ignatowski D	Reopening echocardiography services to care for our patients, including the COVID-19 patient population	Eur Heart J Cardiovasc Imaging	10.1093/ehjci/jeaa239
Ikeda S	Acute complicated type B aortic dissection during the New York City COVID-19 surge	J Card Surg	10.1111/jocs.14678
Ikegami S	Suspected Virus-Inducing Severe Acute Respiratory Distress Syndrome Treated by Multimodal Therapy Including Extracorporeal Membrane Oxygenation and Immune Modulation Therapy	Cureus	10.7759/cureus.8768
Ikeuchi K	Relative Bradycardia in Patients with Mild-to-Moderate Coronavirus Disease, Japan	Emerg Infect Dis	10.3201/eid2610.202648
Ilivitzki A	Imaging Manifestations of Lung Injury During the COVID-19 Outbreak: What Have We Learned?	Rambam Maimonides Med J	10.5041/RMMJ.10415
Ilonzo N	The importance of a centralized line service during the COVID-19 pandemic	J Vasc Surg	10.1016/j.jvs.2020.05.016
Imaeda S	Left Ventricular Thrombus With COVID-19 Complication in a Patient With Dilated Cardiomyopathy	CJC Open	10.1016/j.cjco.2020.09.014
Imai K	Clinical evaluation of an immunochromatographic IgM/IgG antibody assay and chest computed tomography for the diagnosis of COVID-19	J Clin Virol	10.1016/j.jcv.2020.104393
Imai M	Syrian hamsters as a small animal model for SARS-CoV-2 infection and countermeasure development	Proc Natl Acad Sci U S A	10.1073/pnas.2009799117
Inal J	Complement-mediated Extracellular Vesicle release as a measure of endothelial dysfunction and prognostic marker for COVID-19 in peripheral blood - Letter to the Editor	Clin Hemorheol Microcirc	10.3233/CH-200958
Inchingolo R	Reply	Am J Obstet Gynecol	10.1016/j.ajog.2020.06.034
Inchingolo R	The diagnosis of pneumonia in a pregnant woman with coronavirus disease 2019 using maternal lung ultrasound	Am J Obstet Gynecol	10.1016/j.ajog.2020.04.020
Inciardi RM	Cardiac Involvement in a Patient With Coronavirus Disease 2019 (COVID-19)	JAMA Cardiol	10.1001/jamacardio.2020.1096
Inglis TJJ	Logic in the time of coronavirus	J Med Microbiol	10.1099/jmm.0.001191
Iodice V	Use of lung ultrasound in COVID-19: comparison with ultra-high-resolution computed tomography among 29 patients at "D. Cotugno" hospital, Naples, Italy	Infez Med
Ippolito D	Chest X-ray features of SARS-CoV-2 in the emergency department: a multicenter experience from northern Italian hospitals	Respir Med	10.1016/j.rmed.2020.106036
Ippolito D	Diagnostic impact of bedside chest X-ray features of 2019 novel coronavirus in the routine admission at the emergency department: case series from Lombardy region	Eur J Radiol	10.1016/j.ejrad.2020.109092
Ippolito S	SARS-CoV-2: a potential trigger for subacute thyroiditis? Insights from a case report	J Endocrinol Invest	10.1007/s40618-020-01312-7
Irabien-Ortiz Á	Fulminant myocarditis due to COVID-19	Rev Esp Cardiol (Engl Ed)	10.1016/j.rec.2020.04.005
Irmak E	Implementation of convolutional neural network approach for COVID-19 disease detection	Physiol Genomics	10.1152/physiolgenomics.00084.2020
Isaak A	Teleproctoring in Vascular Surgery to Defy COVID-19 Travel Restrictions	Eur J Vasc Endovasc Surg	10.1016/j.ejvs.2020.06.020
Ishii H	Implementation of Percutaneous Coronary Intervention During the COVID-19 Pandemic in Japan - Nationwide Survey Report of the Japanese Association of Cardiovascular Intervention and Therapeutics for Cardiovascular Disease	Circ J	10.1253/circj.CJ-20-0708
Ishikane M	A Case of COVID-19 Patient with False-Negative for SARS-CoV-2 of Pharyngeal Swab, from a Chinese Traveller Returning from Wuhan, Hubei Province, China, January 2020	Jpn J Infect Dis	10.7883/yoken.JJID.2020.240
Isikbay M	When to rule out COVID-19: How many negative RT-PCR tests are needed?	Respir Med Case Rep	10.1016/j.rmcr.2020.101192
Islam MN	Progression of Disease in COVID-19 Patients Evaluated by Chest CT Imgaing and Correlated with Clinical Parameters	Mymensingh Med J
Islam N	Thoracic imaging tests for the diagnosis of COVID-19	Cochrane Database Syst Rev	10.1002/14651858.CD013639.pub3
Israelsen SB	Characteristics of patients with COVID-19 pneumonia at Hvidovre Hospital, March-April 2020	Dan Med J
Istvan-Adorjan S	Pathophysiological background and clinical practice of lung ultrasound in COVID-19 patients: A short review	Anatol J Cardiol	10.14744/AnatolJCardiol.2020.33645
Ito K	Infection Control Strategy Using a Hybrid Resuscitation Room System During the COVID-19 Pandemic in Tokyo, Japan	Ann Emerg Med	10.1016/j.annemergmed.2020.06.052
Ito R	A review on the use of artificial intelligence for medical imaging of the lungs of patients with coronavirus disease 2019	Diagn Interv Radiol	10.5152/dir.2019.20294
Itoi T	Commentary	Endoscopy	10.1055/a-1250-5896
Iwabuchi K	Therapeutic potential of ciclesonide inahalation for COVID-19 pneumonia: Report of three cases	J Infect Chemother	10.1016/j.jiac.2020.04.007
Iwasawa T	Ultra-high-resolution computed tomography can demonstrate alveolar collapse in novel coronavirus (COVID-19) pneumonia	Jpn J Radiol	10.1007/s11604-020-00956-y
Iyengar-Kapuganti RL	Point-of-Care Ultrasound Findings and Clinical Outcomes in Patients with COVID-19	J Am Soc Echocardiogr	10.1016/j.echo.2020.08.014
Izquierdo-Domínguez A	Olfactory dysfunction during COVID-19 pandemic	Med Clin (Barc)	10.1016/j.medcli.2020.06.006
Jackson K	Lung ultrasound in the COVID-19 pandemic	Postgrad Med J	10.1136/postgradmedj-2020-138137
Jacob J	Using imaging to combat a pandemic: rationale for developing the UK National COVID-19 Chest Imaging Database	Eur Respir J	10.1183/13993003.01809-2020
Jacobi A	Portable chest X-ray in coronavirus disease-19 (COVID-19): A pictorial review	Clin Imaging	10.1016/j.clinimag.2020.04.001
Jacobsen JC	Case 19-2020: A 74-Year-Old Man with Acute Respiratory Failure and Unclear Goals of Care	N Engl J Med	10.1056/NEJMcpc2002419
Jafar AJN	EMJ COVID-19 monthly top five	Emerg Med J	10.1136/emermed-2020-210979
Jafari R	A 6 months old infant with fever, dyspnea and poor feeding, diagnosed with COVID-19	Travel Med Infect Dis	10.1016/j.tmaid.2020.101789
Jagia P	Myocardial fibrosis detected by cardiovascular magnetic resonance in absence of myocardial oedema in a patient recovered from COVID-19	BMJ Case Rep	10.1136/bcr-2020-240193
Jain A	Preventing Contamination During Transesophageal Echocardiography in the Face of the COVID-19 Pandemic	J Cardiothorac Vasc Anesth	10.1053/j.jvca.2020.04.011
Jain G	A deep learning approach to detect Covid-19 coronavirus with X-Ray images	Biocybern Biomed Eng	10.1016/j.bbe.2020.08.008
Jain R	Surprise Diagnosis of COVID-19 following Neuroimaging Evaluation for Unrelated Reasons during the Pandemic in Hot Spots	AJNR Am J Neuroradiol	10.3174/ajnr.A6608
Jain R	COVID-19 related neuroimaging findings: A signal of thromboembolic complications and a strong prognostic marker of poor patient outcome	J Neurol Sci	10.1016/j.jns.2020.116923
Jain S	Myocarditis in Multisystem Inflammatory Syndrome in Children Associated With Coronavirus Disease 2019	Cardiol Rev	10.1097/CRD.0000000000000341
Jain SS	Indications for and Findings on Transthoracic Echocardiography in COVID-19	J Am Soc Echocardiogr	10.1016/j.echo.2020.06.009
Jajodia A	Imaging in corona virus disease 2019 (COVID-19)-A Scoping review	Eur J Radiol Open	10.1016/j.ejro.2020.100237
Jalaber C	Chest CT in COVID-19 pneumonia: A review of current knowledge	Diagn Interv Imaging	10.1016/j.diii.2020.06.001
Jalessi M	Frequency and outcome of olfactory impairment and sinonasal involvement in hospitalized patients with COVID-19	Neurol Sci	10.1007/s10072-020-04590-4
Jang SB	Deep-learning algorithms for the interpretation of chest radiographs to aid in the triage of COVID-19 patients: A multicenter retrospective study	PLoS One	10.1371/journal.pone.0242759
Janjua T	Acute Cerebellar Strokes with Anoxic Brain Injury After a Cardiopulmonary Arrest in SARS-CoV-2 Patient	Acta Med Indones
Janocha-Litwin J	Neurologic complications of SARS-CoV-2 infection in a 66-year-old man	Pol Arch Intern Med	10.20452/pamw.15548
Jasinowodolinski D	COVID-19 pneumonia: a risk factor for pulmonary thromboembolism?	J Bras Pneumol	10.36416/1806-3756/e20200168
Javidarabshahi Z	Thrombotic events in COVID-19 patients: A case series and literature review	Caspian J Intern Med	10.22088/cjim.11.0.551
Javor D	Deep learning analysis provides accurate COVID-19 diagnosis on chest computed tomography	Eur J Radiol	10.1016/j.ejrad.2020.109402
Jayasree PV	New challenges and workaround: Ultrasound biomicroscopy in time of COVID-19 pandemic	Indian J Ophthalmol	10.4103/ijo.IJO_1793_20
Jędrusik P	Diagnostic role of chest computed tomography in coronavirus disease 2019	Pol Arch Intern Med	10.20452/pamw.15348
Jenkins S	Prime time for handheld echocardiography in COVID-19 pandemic	Clin Med (Lond)	10.7861/clinmed.Let.20.4.3
Jeong SY	MERS-CoV Infection in a Pregnant Woman in Korea	J Korean Med Sci	10.3346/jkms.2017.32.10.1717
Jha A	Current Imaging Trends in COVID-19 Pneumonia	JNMA J Nepal Med Assoc	10.31729/jnma.4992
Jhaveri S	Longitudinal Echocardiographic Assessment of Coronary Arteries and Left Ventricular Function following Multisystem Inflammatory Syndrome in Children	J Pediatr	10.1016/j.jpeds.2020.08.002
Ji D	Effect of COVID-19 on patients with compensated chronic liver diseases	Hepatol Int	10.1007/s12072-020-10058-6
Ji L	Response to: Lung ultrasound early detection and monitoring in COVID-19 pneumonia: fact and fiction	QJM	10.1093/qjmed/hcaa166
Ji L	Serial bedside lung ultrasonography in a critically ill COVID-19 patient	QJM	10.1093/qjmed/hcaa141
Ji L	Prognostic value of bedside lung ultrasound score in patients with COVID-19	Crit Care	10.1186/s13054-020-03416-1
Ji YH	Pathogenic analysis of suspected COVID-19 patients in a SARS-CoV-2 non-epidemic area of China	Eur Rev Med Pharmacol Sci	10.26355/eurrev_202009_22871
Jiang G	The impact of laryngopharyngeal reflux disease on 95 hospitalized patients with COVID-19 in Wuhan, China: A retrospective study	J Med Virol	10.1002/jmv.25998
Jiang H	Clinical imaging characteristics of inpatients with coronavirus disease-2019 in Heilongjiang Province, China: a retrospective study	Aging (Albany NY)	10.18632/aging.103633
Jiang L	Surgical Protocol in a West China Day Surgery Center During the COVID-19 Pandemic: Practice and Experience	Surg Innov	10.1177/1553350620950590
Jiang MD	Current Status of Etiology, Epidemiology, Clinical Manifestations and Imagings for COVID-19	Korean J Radiol	10.3348/kjr.2020.0526
Jiang SW	[Clinical feature changes of a COVID-19 patient from mild to critical condition and cardiopulmonary pathological results]	Zhonghua Xin Xue Guan Bing Za Zhi	10.3760/cma.j.cn112148-20200304-00155
Jiang X	COVID-19 Dynamic Computed Tomography (CT) Performance and Observation of Some Laboratory Indicators	Med Sci Monit	10.12659/MSM.924403
Jiang Y	Digital PCR is a sensitive new technique for SARS-CoV-2 detection in clinical applications	Clin Chim Acta	10.1016/j.cca.2020.10.032
Jiang Y	Importance of respiratory airway management as well as psychological and rehabilitative treatments to COVID-19 patients	Am J Emerg Med	10.1016/j.ajem.2020.04.055
Jiang ZZ	The Role of Imaging Techniques in Management of COVID-19 in China: From Diagnosis to Monitoring and Follow-Up	Med Sci Monit	10.12659/MSM.924582
Jiménez Hernández S	Clinical findings, risk factors, and final outcome in patients diagnosed with pulmonary thromboembolism and COVID-19 in hospital emergency departments	Emergencias
Jimenez-Guiu X	Deep vein thrombosis in non-critically ill patients with coronavirus disease 2019 pneumonia: deep vein thrombosis in non-intensive care unit patients	J Vasc Surg Venous Lymphat Disord	10.1016/j.jvsv.2020.08.028
Jin C	Development and evaluation of an artificial intelligence system for COVID-19 diagnosis	Nat Commun	10.1038/s41467-020-18685-1
Jin H	Three patients with X-linked agammaglobulinemia hospitalized for COVID-19 improved with convalescent plasma	J Allergy Clin Immunol Pract	10.1016/j.jaip.2020.08.059
Jin J	Analysis of 4 imaging features in patients with COVID-19	BMC Med Imaging	10.1186/s12880-020-00484-1
Jin M	CD45: a critical regulator in immune cells to predict severe and non-severe COVID-19 patients	Aging (Albany NY)	10.18632/aging.103941
Jin Q	[Evolution of CT manifestations in a Coronavirus (2019-nCoV) pneumonia patient]	Med Klin Intensivmed Notfmed	10.1007/s00063-020-00694-z
Jin YH	Chemoprophylaxis, diagnosis, treatments, and discharge management of COVID-19: An evidence-based clinical practice guideline (updated version)	Mil Med Res	10.1186/s40779-020-00270-8
Jin YH	A rapid advice guideline for the diagnosis and treatment of 2019 novel coronavirus (2019-nCoV) infected pneumonia (standard version)	Mil Med Res	10.1186/s40779-020-0233-6
Jinks MR	Causes of endogenous uveitis in cats presented to referral clinics in North Carolina	Vet Ophthalmol	10.1111/vop.12324
Jitsuiki K	Gas in Joints After Diving: Computed Tomography May Be Useful for Diagnosing Decompression Sickness	Wilderness Environ Med	10.1016/j.wem.2020.09.006
John TM	Migratory Pulmonary Infiltrates in a Patient With COVID-19 Infection and the Role of Corticosteroids	Mayo Clin Proc	10.1016/j.mayocp.2020.06.023
Johri AM	ASE Statement on Point-of-Care Ultrasound during the 2019 Novel Coronavirus Pandemic	J Am Soc Echocardiogr	10.1016/j.echo.2020.04.017
Jones CM	Considerations for the treatment of pancreatic cancer during the COVID-19 pandemic: the UK consensus position	Br J Cancer	10.1038/s41416-020-0980-x
Joob B	Lung ultrasound in pregnant women with suspicion of COVID-19	Ultrasound Obstet Gynecol	10.1002/uog.22091
Joob B	Chest Radiographs of the Acute Middle East Respiratory Syndrome Coronavirus	AJR Am J Roentgenol	10.2214/AJR.15.15274
Joseph NP	Racial and Ethnic Disparities in Disease Severity on Admission Chest Radiographs among Patients Admitted with Confirmed Coronavirus Disease 2019: A Retrospective Cohort Study	Radiology	10.1148/radiol.2020202602
Joshi A	Childcare for Radiology Workers During the COVID-19 Pandemic: No Small Matter	J Am Coll Radiol	10.1016/j.jacr.2020.06.008
Joshi S	Pneumomediastinum as a Presenting Feature of COVID-19-an Observation	J Assoc Physicians India
Juan J	Effect of coronavirus disease 2019 (COVID-19) on maternal, perinatal and neonatal outcome: systematic review	Ultrasound Obstet Gynecol	10.1002/uog.22088
Juengling FD	The Role of Nuclear Medicine for COVID-19: Time to Act Now	J Nucl Med	10.2967/jnumed.120.246611
Jung EM	Contrast enhanced ultrasonography (CEUS) to detect abdominal microcirculatory disorders in severe cases of COVID-19 infection: First experience	Clin Hemorheol Microcirc	10.3233/CH-209003
Jung EM	Contrast enhanced ultrasound (CEUS) to assess pleural pulmonal changes in severe COVID-19 infection: First results	Clin Hemorheol Microcirc	10.3233/CH-209005
Jung F	COVID-19	Clin Hemorheol Microcirc	10.3233/CH-209001
Jung HK	Characteristics of COVID-19 Patients Who Progress to Pneumonia on Follow-Up Chest Radiograph: 236 Patients from a Single Isolated Cohort in Daegu, South Korea	Korean J Radiol	10.3348/kjr.2020.0564
Justman N	Lockdown with a Price: The impact of the COVID-19 Pandemic on Prenatal Care and Perinatal Outcomes in a Tertiary Care Center	Isr Med Assoc J
Jutzeler CR	Comorbidities, clinical signs and symptoms, laboratory findings, imaging features, treatment strategies, and outcomes in adult and pediatric patients with COVID-19: A systematic review and meta-analysis	Travel Med Infect Dis	10.1016/j.tmaid.2020.101825
Kaafarani HMA	Gastrointestinal Complications in Critically Ill Patients With COVID-19	Ann Surg	10.1097/SLA.0000000000004004
Kadono Y	A case of COVID-19 infection presenting with a seizure following severe brain edema	Seizure	10.1016/j.seizure.2020.06.015
Kahaly GJ	Management of Graves Thyroidal and Extrathyroidal Disease: An Update	J Clin Endocrinol Metab	10.1210/clinem/dgaa646
Kakadia B	Mild encephalopathy with reversible splenium lesion (MERS) in a patient with COVID-19	J Clin Neurosci	10.1016/j.jocn.2020.07.009
Kakuya F	The First Pediatric Patients with Coronavirus Disease 2019 (COVID-19) in Japan: Risk of Co-Infection with Other Respiratory Viruses	Jpn J Infect Dis	10.7883/yoken.JJID.2020.181
Kalafat E	Utility of lung ultrasound assessment for probable SARS-CoV-2 infection during pregnancy and universal screening of asymptomatic individuals	Ultrasound Obstet Gynecol	10.1002/uog.23099
Kalafat E	Lung ultrasound and computed tomographic findings in pregnant woman with COVID-19	Ultrasound Obstet Gynecol	10.1002/uog.22034
Kalan Farmanfarma K	The index case of COVID-19 in Northeastern Iran	Monaldi Arch Chest Dis	10.4081/monaldi.2020.1593
Kamarajah SK	The influence of the SARS-CoV-2 pandemic on esophagogastric cancer services: an international survey of esophagogastric surgeons	Dis Esophagus	10.1093/dote/doaa054
Kameda T	Point-of-care lung ultrasound for the assessment of pneumonia: a narrative review in the COVID-19 era	J Med Ultrason (2001)	10.1007/s10396-020-01074-y
Kaminski A	Answering to the Call of Critically Ill Patients: Limiting Sonographer Exposure to COVID-19 with Focused Protocols	J Am Soc Echocardiogr	10.1016/j.echo.2020.05.006
Kamogawa N	[MRI and intravenous thrombolysis for unclear-onset stroke during the COVID-19 pandemic: a case report]	Rinsho Shinkeigaku	10.5692/clinicalneurol.cn-001481
Kamyuka D	Access to Physical Activity and Sport and the Effects of Isolation and Cordon Sanitaire During COVID-19 for People With Disabilities in Scotland and Canada	Front Sports Act Living	10.3389/fspor.2020.594501
Kanamoto M	COVID-19 with repeated positive test results for SARS-CoV-2 by PCR and then negative test results twice during intensive care: a case report	J Med Case Rep	10.1186/s13256-020-02534-2
Kananeh MF	Arterial and venous strokes in the setting of COVID-19	J Clin Neurosci	10.1016/j.jocn.2020.07.005
Kanchan T	Post-mortem ultrasonography: a safer alternative to autopsies in COVID-19 deaths	J Ultrasound	10.1007/s40477-020-00531-1
Kandemirli SG	Olfactory Bulb MRI and Paranasal Sinus CT Findings in Persistent COVID-19 Anosmia	Acad Radiol	10.1016/j.acra.2020.10.006
Kandemirli SG	Brain MRI Findings in Patients in the Intensive Care Unit with COVID-19 Infection	Radiology	10.1148/radiol.2020201697
Kang H	Diagnosis of Coronavirus Disease 2019 (COVID-19) With Structured Latent Multi-View Representation Learning	IEEE Trans Med Imaging	10.1109/TMI.2020.2992546
Kang JJ	The 3 Bs of cancer care amid the COVID-19 pandemic crisis: "Be safe, be smart, be kind"-A multidisciplinary approach increasing the use of radiation and embracing telemedicine for head and neck cancer	Cancer	10.1002/cncr.33031
Kang MK	Association between Atrial Fibrillation and Advanced Liver Fibrosis in Patients with Non-Alcoholic Fatty Liver Disease	Yonsei Med J	10.3349/ymj.2020.61.10.860
Kang Y	A retrospective view of pediatric cases infected with SARS-CoV-2 of a middle-sized city in mainland China	Medicine (Baltimore)	10.1097/MD.0000000000023797
Kang Z	Obesity is a potential risk factor contributing to clinical manifestations of COVID-19	Int J Obes (Lond)	10.1038/s41366-020-00677-2
Kangas-Dick A	Gastrointestinal perforation in a critically ill patient with COVID-19 pneumonia	SAGE Open Med Case Rep	10.1177/2050313X20940570
Kanne JP	Chest CT Findings in 2019 Novel Coronavirus (2019-nCoV) Infections from Wuhan, China: Key Points for the Radiologist	Radiology	10.1148/radiol.2020200241
Kanoore Edul VS	Microcirculation alterations in severe COVID-19 pneumonia	J Crit Care	10.1016/j.jcrc.2020.10.002
Kansagra AP	Collateral Effect of Covid-19 on Stroke Evaluation in the United States	N Engl J Med	10.1056/NEJMc2014816
Kant A	The relationship between diagnostic value of chest computed tomography imaging and symptom duration in COVID infection	Ann Thorac Med	10.4103/atm.ATM_165_20
Kapoor I	Diagnostic Imaging of Patients With Coronavirus Disease (COVID-19): Benefit Versus Risk	AJR Am J Roentgenol	10.2214/AJR.20.24091
Kapoor S	Thromboembolic Events and Role of Point of Care Ultrasound in Hospitalized Covid-19 Patients Needing Intensive Care Unit Admission	J Intensive Care Med	10.1177/0885066620964392
Karacaer C	Correlation of Lung Ultrasound and Computed Tomography Findings in COVID-19 Pneumonia	J Coll Physicians Surg Pak	10.29271/jcpsp.2020.supp2.S147
Karagöz A	Accuracy of Bedside Lung Ultrasound as a Rapid Triage Tool for Suspected Covid-19 Cases	Ultrasound Q	10.1097/RUQ.0000000000000530
Karahasan Yagci A	Relationship of the cycle threshold values of SARS-CoV-2 polymerase chain reaction and total severity score of computerized tomography in patients with COVID 19	Int J Infect Dis	10.1016/j.ijid.2020.09.1449
Karakus O	Detection of Line Artifacts in Lung Ultrasound Images of COVID-19 Patients Via Nonconvex Regularization	IEEE Trans Ultrason Ferroelectr Freq Control	10.1109/TUFFC.2020.3016092
Karanam S	Towards Contactless Patient Positioning	IEEE Trans Med Imaging	10.1109/TMI.2020.2991954
Karimi MA	Proposed Imaging Guidelines for Pregnant Women Suspected of Having COVID-19	Acad Radiol	10.1016/j.acra.2020.04.018
Karimzadeh S	COVID-19 and Pulmonary Embolism: Diagnostic Imaging Trends	J Nucl Med	10.2967/jnumed.120.248518
Kariyanna PT	Thrombus in Transit and Impending Pulmonary Embolism Detected on POCUS in a Patient with COVID-19 Pneumonia	Am J Med Case Rep
Kasa LW	Evaluating High Spatial Resolution Diffusion Kurtosis Imaging at 3T: Reproducibility and Quality of Fit	J Magn Reson Imaging	10.1002/jmri.27408
Kasprzak JD	The importance of detection and percutaneous closure of patent foramen ovale during the coronavirus disease 2019 pandemic. Authors' reply	Kardiol Pol	10.33963/KP.15458
Kassimis G	Fatal Post-Infarction Late Left Ventricular Free Wall Rupture in the Era of COVID-19	JACC Cardiovasc Interv	10.1016/j.jcin.2020.07.012
Katal S	Imaging Findings of SARS-CoV-2 Infection in Pediatrics: A Systematic Review of Coronavirus Disease 2019 (COVID-19) in 850 Patients	Acad Radiol	10.1016/j.acra.2020.07.031
Katal S	Chest-CT findings of COVID-19 in patients with pre-existing malignancies; a pictorial review	Clin Imaging	10.1016/j.clinimag.2020.06.004
Katal S	PET in the diagnostic management of infectious/inflammatory pulmonary pathologies: a revisit in the era of COVID-19	Nucl Med Commun	10.1097/MNM.0000000000001299
Katal S	Neuroimaging and neurologic findings in COVID-19 and other coronavirus infections: A systematic review in 116 patients	J Neuroradiol	10.1016/j.neurad.2020.06.007
Kato D	Implications for White Matter Vulnerability to Anti-interleukin-6 Receptor Antibody Treatment	Intern Med	10.2169/internalmedicine.5765-20
Katz AP	False-positive reverse transcriptase polymerase chain reaction screening for SARS-CoV-2 in the setting of urgent head and neck surgery and otolaryngologic emergencies during the pandemic: Clinical implications	Head Neck	10.1002/hed.26317
Katzman JG	Innovative COVID-19 Programs to Rapidly Serve New Mexico : Project ECHO	Public Health Rep	10.1177/0033354920969180
Kauczor HU	The Role of CT in the Diagnosis of COVID-19-a State of Constant Flux	Dtsch Arztebl Int	10.3238/arztebl.2020.0387
Kaur H	Transverse Myelitis in a Child With COVID-19	Pediatr Neurol	10.1016/j.pediatrneurol.2020.07.017
Kaya Y	Transient cortical blindness in COVID-19 pneumonia; a PRES-like syndrome: Case report	J Neurol Sci	10.1016/j.jns.2020.116858
Kazemi MA	COVID-19 and Gynecomastia: What is the Relationship?	Acad Radiol	10.1016/j.acra.2020.05.003
Kazi DS	Case 18-2020: A 73-Year-Old Man with Hypoxemic Respiratory Failure and Cardiac Dysfunction	N Engl J Med	10.1056/NEJMcpc2002417
Keaney K	Cerebral venous thrombosis in patients with severe COVID-19 infection in intensive care	Br J Hosp Med (Lond)	10.12968/hmed.2020.0327
Kecler-Pietrzyk A	Enteritis and Severe Abdominal Pain as the First Presentation of Covid-19	Ir Med J
Kelle S	Society for Cardiovascular Magnetic Resonance (SCMR) recommended CMR protocols for scanning patients with active or convalescent phase COVID-19 infection	J Cardiovasc Magn Reson	10.1186/s12968-020-00656-6
Keller E	Large and Small Cerebral Vessel Involvement in Severe COVID-19: Detailed Clinical Workup of a Case Series	Stroke	10.1161/STROKEAHA.120.031224
Kelly ME	COVID-19 and the treatment of acute appendicitis in Ireland: a new era or short-term pivot?	Colorectal Dis	10.1111/codi.15141
Kelly S	Pneumocystis pneumonia, a COVID-19 mimic, reminds us of the importance of HIV testing in COVID-19	Clin Med (Lond)	10.7861/clinmed.2020-0565
Kemenesi G	Multiple SARS-CoV-2 Introductions Shaped the Early Outbreak in Central Eastern Europe: Comparing Hungarian Data to a Worldwide Sequence Data-Matrix	Viruses	10.3390/v12121401
Kennedy TM	Lung Point-of-Care Ultrasound in Pediatric COVID-19: A Case Series	Pediatr Emerg Care	10.1097/PEC.0000000000002254
Kerbikov O	High incidence of venous thrombosis in patients with moderate-to-severe COVID-19	Int J Hematol	10.1007/s12185-020-03061-y
Kerpel A	Imaging Findings in Four COVID-19 Patients	Isr Med Assoc J
Kerpel A	Diagnostic and Prognostic Value of Chest Radiographs for COVID-19 at Presentation	West J Emerg Med	10.5811/westjem.2020.7.48842
Kesici S	Fulminant COVID-19-related myocarditis in an infant	Eur Heart J	10.1093/eurheartj/ehaa515
Kesselman A	Endovascular simulation as a supplemental training tool during the COVID-19 national emergency	Clin Imaging	10.1016/j.clinimag.2020.05.026
Ketai L	Radiology of severe acute respiratory syndrome (SARS): the emerging pathologic-radiologic correlates of an emerging disease	J Thorac Imaging	10.1097/01.rti.0000213581.14225.f1
Khaddour K	Case Report: The Importance of Novel Coronavirus Disease (COVID-19) and Coinfection with Other Respiratory Pathogens in the Current Pandemic	Am J Trop Med Hyg	10.4269/ajtmh.20-0266
Khader M	SARS-CoV-2 infection presenting as colitis with chest and abdomen CT findings	Radiol Case Rep	10.1016/j.radcr.2020.09.035
Khadidos A	Analysis of COVID-19 Infections on a CT Image Using DeepSense Model	Front Public Health	10.3389/fpubh.2020.599550
Khalid M	Ribavirin and interferon-α2b as primary and preventive treatment for Middle East respiratory syndrome coronavirus: a preliminary report of two cases	Antivir Ther	10.3851/IMP2792
Khalid N	COVID-19 (SARS-CoV-2) and the Heart - An Ominous Association	Cardiovasc Revasc Med	10.1016/j.carrev.2020.05.009
Khalili N	Lung Ultrasound in COVID-19 Pneumonia: Prospects and Limitations	Acad Radiol	10.1016/j.acra.2020.04.032
Khalili S	Comparison of Mortality Rate and Severity of Pulmonary Involvement in Coronavirus Disease-2019 Adults Patients With and Without Type 2 Diabetes: A Cohort Study	Can J Diabetes	10.1016/j.jcjd.2020.10.014
Khan AI	CoroNet: A deep neural network for detection and diagnosis of COVID-19 from chest x-ray images	Comput Methods Programs Biomed	10.1016/j.cmpb.2020.105581
Khan AN	COVID-19 National Pakistan Guidelines: Radiological Society of Pakistan (RSP) Recommendations Regarding Utilisation of Chest Imaging	J Pak Med Assoc	10.5455/JPMA.03
Khan AR	Neurological Manifestations of SARS-CoV-2: A Narrative Review	Neurologist	10.1097/NRL.0000000000000307
Khan HMW	A Giant Right-Heart Thrombus-in-Transit in a Patient with COVID-19 Pneumonia	Am J Case Rep	10.12659/AJCR.927380
Khan T	Re: a British Society of Thoracic Imaging statement: considerations in designing local imaging diagnostic algorithms for the COVID-19 pandemic	Clin Radiol	10.1016/j.crad.2020.05.009
Khandelwal A	The "COVID-19 Score" can predict the need for tracheal intubation in critically ill COVID-19 patients - A hypothesis	Med Hypotheses	10.1016/j.mehy.2020.110292
Khanji MY	Special Article - The role of hand-held ultrasound for cardiopulmonary assessment during a pandemic	Prog Cardiovasc Dis	10.1016/j.pcad.2020.07.003
Khanmohammadi S	SARS-CoV-2: An insight into detection tools	Infect Disord Drug Targets	10.2174/1871526520666210104151849
Kharasch S	Lung Ultrasound in Children with Respiratory Tract Infections: Viral, Bacterial or COVID-19? A Narrative Review	Open Access Emerg Med	10.2147/OAEM.S238702
Khatami F	A meta-analysis of accuracy and sensitivity of chest CT and RT-PCR in COVID-19 diagnosis	Sci Rep	10.1038/s41598-020-80061-2
Khattab MH	Early detection of SARS-CoV-2 from staging PET-CT	J Radiat Oncol	10.1007/s13566-020-00436-w
Kherad O	[Computed tomography (CT) utility for diagnosis and triage during COVID-19 pandemic]	Rev Med Suisse
Khider L	Curative anticoagulation prevents endothelial lesion in COVID-19 patients	J Thromb Haemost	10.1111/jth.14968
Kho J	Pulmonary embolism in COVID-19: Clinical characteristics and cardiac implications	Am J Emerg Med	10.1016/j.ajem.2020.07.054
Khorasani A	New Insight into Laboratory Tests and Imaging Modalities for Fast and Accurate Diagnosis of COVID-19: Alternative Suggestions for Routine RT-PCR and CT-A Literature Review	Can Respir J	10.1155/2020/4648307
Khoshchehreh M	A needle in the haystack? Assessing the significance of envelope (E) gene-negative, nucleocapsid (N2) gene-positive SARS-CoV-2 detection by the Cepheid Xpert Xpress SARS-COV-2 assay	J Clin Virol	10.1016/j.jcv.2020.104683
Khullar R	Effects of Prone Ventilation on Oxygenation, Inflammation, and Lung Infiltrates in COVID-19 Related Acute Respiratory Distress Syndrome: A Retrospective Cohort Study	J Clin Med	10.3390/jcm9124129
Khurram R	Spontaneous tension pneumothorax and acute pulmonary emboli in a patient with COVID-19 infection	BMJ Case Rep	10.1136/bcr-2020-237475
Kiamanesh O	Lung Ultrasound for Cardiologists in the Time of COVID-19	Can J Cardiol	10.1016/j.cjca.2020.05.008
Kichloo A	COVID-19 and Acute Lupus Pneumonitis: Diagnostic and Treatment Dilemma	J Investig Med High Impact Case Rep	10.1177/2324709620933438
Kichloo A	Habit Mimics the Illness: EVALI During the Era of the COVID-19 Pandemic	J Investig Med High Impact Case Rep	10.1177/2324709620972243
Kicska G	Statement from the North American Society for Cardiovascular Imaging on imaging strategies to reduce the scarcity of healthcare resources during the COVID-19 outbreak	Int J Cardiovasc Imaging	10.1007/s10554-020-01861-1
Kidane B	Identification and Resolution of Asymptomatic COVID-19 Pneumonitis and Colitis: Serial Assessment of Fluorodeoxyglucose Positron Emission Tomography-Computed Tomography for Evaluation of Lung Cancer	J Thorac Oncol	10.1016/j.jtho.2020.09.004
Kiefl D	[German recommendations on lung and thoracic ultrasonography in patients with COVID-19]	Med Klin Intensivmed Notfmed	10.1007/s00063-020-00740-w
Kielty J	Extensive pneumatosis intestinalis and portal venous gas mimicking mesenteric ischaemia in a patient with SARS-CoV-2	Ann R Coll Surg Engl	10.1308/rcsann.2020.0145
Kihira S	Neurovascular complications that can be seen in COVID-19 patients	Clin Imaging	10.1016/j.clinimag.2020.09.011
Kihira S	Imaging Features of Acute Encephalopathy in Patients with COVID-19: A Case Series	AJNR Am J Neuroradiol	10.3174/ajnr.A6715
Kihira S	Fatal cerebral infarct in a child with COVID-19	Pediatr Radiol	10.1007/s00247-020-04779-x
Kihira S	Association of Coronavirus Disease (COVID-19) With Large Vessel Occlusion Strokes: A Case-Control Study	AJR Am J Roentgenol	10.2214/AJR.20.23847
Kihira S	Incidental COVID-19 related lung apical findings on stroke CTA during the COVID-19 pandemic	J Neurointerv Surg	10.1136/neurintsurg-2020-016188
Kim DJ	Just the Facts: Recommendations on point-of-care ultrasound use and machine infection control during the coronavirus disease 2019 pandemic	CJEM	10.1017/cem.2020.364
Kim EE	CT Diagnosis of Coronavirus Infection	Curr Med Imaging	10.2174/157340561604200402091854
Kim ES	Clinical Course and Outcomes of Patients with Severe Acute Respiratory Syndrome Coronavirus 2 Infection: a Preliminary Report of the First 28 Patients from the Korean Cohort Study on COVID-19	J Korean Med Sci	10.3346/jkms.2020.35.e142
Kim H	Outbreak of novel coronavirus (COVID-19): What is the role of radiologists?	Eur Radiol	10.1007/s00330-020-06748-2
Kim H	Multisystem Inflammatory Syndrome in Children Related to COVID-19: the First Case in Korea	J Korean Med Sci	10.3346/jkms.2020.35.e391
Kim HW	The role of initial chest X-ray in triaging patients with suspected COVID-19 during the pandemic	Emerg Radiol	10.1007/s10140-020-01808-y
Kim IC	COVID-19-related myocarditis in a 21-year-old female patient	Eur Heart J	10.1093/eurheartj/ehaa288
Kim J	Prognostic Utility of Right Ventricular Remodeling Over Conventional Risk Stratification in Patients With COVID-19	J Am Coll Cardiol	10.1016/j.jacc.2020.08.066
Kim JY	The First Case of 2019 Novel Coronavirus Pneumonia Imported into Korea from Wuhan, China: Implication for Infection Prevention and Control Measures	J Korean Med Sci	10.3346/jkms.2020.35.e61
Kim M	Cardiac Manifestations of Coronavirus Disease 2019 (COVID-19): a Multicenter Cohort Study	J Korean Med Sci	10.3346/jkms.2020.35.e366
Kim MG	Fatal Cerebral Edema in a Child With COVID-19	Pediatr Neurol	10.1016/j.pediatrneurol.2020.10.005
Kim MS	Fever Unmasking Brugada-Pattern Electrocardiogram in Patient With Coronavirus Disease 2019 (COVID-19)	J Emerg Med	10.1016/j.jemermed.2020.06.053
Kim NJ	A cluster of tertiary transmissions of 2019 novel coronavirus (SARS-CoV-2) in the community from infectors with common cold symptoms	Korean J Intern Med	10.3904/kjim.2020.122
Kim R	Comparison of COVID-19 infections among healthcare workers and non-healthcare workers	PLoS One	10.1371/journal.pone.0241956
Kim UJ	Combination therapy with lopinavir/ritonavir, ribavirin and interferon-α for Middle East respiratory syndrome	Antivir Ther	10.3851/IMP3002
Kimura-Sandoval Y	Validation of Chest Computed Tomography Artificial Intelligence to Determine the Requirement for Mechanical Ventilation and Risk of Mortality in Hospitalized Coronavirus Disease-19 Patients in a Tertiary Care Center In Mexico City	Rev Invest Clin	10.24875/RIC.20000451
King MJ	Lung base CT findings in COVID-19 adult patients presenting with acute abdominal complaints: case series from a major New York City health system	Eur Radiol	10.1007/s00330-020-07040-z
Kinney MO	Optimizing status epilepticus care during the COVID-19 pandemic	Epilepsy Behav	10.1016/j.yebeh.2020.107124
Kinsey EW	COVID-19 and Food Insecurity: an Uneven Patchwork of Responses	J Urban Health	10.1007/s11524-020-00455-5
Kirienko M	CT, [(18)F]FDG-PET/CT and clinical findings before and during early Covid-19 onset in a patient affected by vascular tumour	Eur J Nucl Med Mol Imaging	10.1007/s00259-020-04822-x
Kirkbride RR	Imaging of Cardiac Infections: A Comprehensive Review and Investigation Flowchart for Diagnostic Workup	J Thorac Imaging	10.1097/RTI.0000000000000552
Kirkpatrick AW	Lung ultrasonography in a woman with COVID-19: This examination could be remote	CMAJ	10.1503/cmaj.75302
Kirkpatrick AW	Re: "Proposal for International Standardization of the Use of Lung Ultrasound for Patients With COVID-19: A Simple, Quantitative, Reproducible Method"-Could Telementoring of Lung Ultrasound Reduce Health Care Provider Risks, Especially for Paucisymptomatic Home-Isolating Patients?	J Ultrasound Med	10.1002/jum.15390
Kirkpatrick AW	The Potential for Remotely Mentored Patient-Performed Home Self-Monitoring for New Onset Alveolar-Interstitial Lung Disease	Telemed J E Health	10.1089/tmj.2020.0078
Kirkpatrick JN	ASE Statement on Protection of Patients and Echocardiography Service Providers During the 2019 Novel Coronavirus Outbreak: Endorsed by the American College of Cardiology	J Am Soc Echocardiogr	10.1016/j.echo.2020.04.001
Kirkpatrick JN	ASE Statement on Protection of Patients and Echocardiography Service Providers During the 2019 Novel Coronavirus Outbreak: Endorsed by the American College of Cardiology	J Am Coll Cardiol	10.1016/j.jacc.2020.04.002
Kitayama T	COVID-19 Pneumonia Resembling an Acute Exacerbation of Interstitial Pneumonia	Intern Med	10.2169/internalmedicine.5630-20
Kjellberg A	Can hyperbaric oxygen safely serve as an anti-inflammatory treatment for COVID-19?	Med Hypotheses	10.1016/j.mehy.2020.110224
Klain M	Management of differentiated thyroid cancer through nuclear medicine facilities during Covid-19 emergency: the telemedicine challenge	Eur J Nucl Med Mol Imaging	10.1007/s00259-020-05041-0
Klein DE	Cerebral venous thrombosis: A typical presentation of COVID-19 in the young	J Stroke Cerebrovasc Dis	10.1016/j.jstrokecerebrovasdis.2020.104989
Klironomos S	Nervous System Involvement in Coronavirus Disease 2019: Results from a Retrospective Consecutive Neuroimaging Cohort	Radiology	10.1148/radiol.2020202791
Klok FA	Incidence of thrombotic complications in critically ill ICU patients with COVID-19	Thromb Res	10.1016/j.thromres.2020.04.013
Klumpp-Thomas C	Standardization of ELISA protocols for serosurveys of the SARS-CoV-2 pandemic using clinical and at-home blood sampling	Nat Commun	10.1038/s41467-020-20383-x
Klumpp-Thomas C	Standardization of enzyme-linked immunosorbent assays for serosurveys of the SARS-CoV-2 pandemic using clinical and at-home blood sampling	medRxiv	10.1101/2020.05.21.20109280
Knight DS	COVID-19: Myocardial Injury in Survivors	Circulation	10.1161/CIRCULATIONAHA.120.049252
Knight T	Point-of-care lung ultrasound in the assessment of suspected COVID-19: a retrospective service evaluation with a severity score	Acute Med
Kniss DA	Alternative interpretation to the findings reported in visualization of severe acute respiratory syndrome coronavirus 2 invading the human placenta using electron microscopy	Am J Obstet Gynecol	10.1016/j.ajog.2020.06.016
Ko H	COVID-19 Pneumonia Diagnosis Using a Simple 2D Deep Learning Framework With a Single Chest CT Image: Model Development and Validation	J Med Internet Res	10.2196/19569
Ko JP	Pulmonary COVID-19: Multimodality Imaging Examples	Radiographics	10.1148/rg.2020200158
Kobayashi KI	Clinical Characteristics of Patients With Coronavirus Disease 2019 in Japan: A Single-Center Case Series	J Infect Dis	10.1093/infdis/jiaa244
Kodjikian L	[How to approach intravitreal injections during this COVID-19 pandemic ?]	J Fr Ophtalmol	10.1016/j.jfo.2020.04.019
Koehler P	Bronchoscopy safety precautions for diagnosing COVID-19 associated pulmonary aspergillosis-A simulation study	Mycoses	10.1111/myc.13183
Koehler P	COVID-19 associated pulmonary aspergillosis	Mycoses	10.1111/myc.13096
Kok SSX	Dealing with COVID-19: initial perspectives of a small radiology department	Singapore Med J	10.11622/smedj.2020043
Koleilat I	Clinical characteristics of acute lower extremity deep venous thrombosis diagnosed by duplex in patients hospitalized for coronavirus disease 2019	J Vasc Surg Venous Lymphat Disord	10.1016/j.jvsv.2020.06.012
Komine-Aizawa S	Placental barrier against COVID-19	Placenta	10.1016/j.placenta.2020.07.022
Komolafe TE	Prevalence of COVID-19 Diagnostic Output with Chest Computed Tomography: A Systematic Review and Meta-Analysis	Diagnostics (Basel)	10.3390/diagnostics10121023
Konala VM	A Case Series of Patients Coinfected With Influenza and COVID-19	J Investig Med High Impact Case Rep	10.1177/2324709620934674
Kondo Y	Coinfection with SARS-CoV-2 and influenza A virus	BMJ Case Rep	10.1136/bcr-2020-236812
Kong FZ	Clinical characteristics of the first known cases of death caused by COVID-19 pneumonia	Aging (Albany NY)	10.18632/aging.104171
Koo HJ	Radiographic and CT Features of Viral Pneumonia	Radiographics	10.1148/rg.2018170048
Kooraki S	Coronavirus (COVID-19) Outbreak: What the Department of Radiology Should Know	J Am Coll Radiol	10.1016/j.jacr.2020.02.008
Koratala A	Need for Objective Assessment of Volume Status in Critically Ill Patients with COVID-19: The Tri-POCUS Approach	Cardiorenal Med	10.1159/000508544
Korem S	Guillain-Barré syndrome associated with COVID-19 disease	BMJ Case Rep	10.1136/bcr-2020-237215
Kory P	SARS-CoV-2 organising pneumonia: 'Has there been a widespread failure to identify and treat this prevalent condition in COVID-19?'	BMJ Open Respir Res	10.1136/bmjresp-2020-000724
Kosaka M	Corticosteroids as adjunctive therapy in the treatment of coronavirus disease 2019: A report of two cases and literature review	J Infect Chemother	10.1016/j.jiac.2020.09.007
Köseler A	Endoplasmic Reticulum Stress Markers in SARS-COV-2 Infection and Pneumonia: Case-Control Study	In Vivo	10.21873/invivo.11956
Kottlors J	Body composition on low dose chest CT is a significant predictor of poor clinical outcome in COVID-19 disease - A multicenter feasibility study	Eur J Radiol	10.1016/j.ejrad.2020.109274
Kotula JJ	Bilateral pulmonary emboli in a teenager with positive SARS-CoV-2 antibody	Pediatr Pulmonol	10.1002/ppul.25132
Koutsikos J	Challenges and priorities in skeletal, gastrointestinal, hepatobiliary, genitourinary and lung scintigraphy during the COVID-19 pandemic	Hell J Nucl Med
Kovoor JG	Screening and testing for COVID-19 before surgery	ANZ J Surg	10.1111/ans.16260
Krause BJ	Coronavirus SARS-CoV-2: Empfehlungen für die nuklearmedizinische Versorgung in nuklearmedizinischen Kliniken/Abteilungen mit Therapiestation und Praxen, Instituten sowie Ordinationen	Nuklearmedizin	10.1055/a-1147-6722
Krawitz BD	The Challenge of Managing Bilateral Acute Angle Closure Glaucoma in the Presence of Active SARS-CoV-2 Infection	J Glaucoma	10.1097/IJG.0000000000001763
Krdzalic J	Diagnostic performance of chest CT in screening patients with suspected COVID-19 infection in a Western population	Br J Radiol	10.1259/bjr.20200643
Krebs S	Laboratory-Proven Asymptomatic SARS-CoV-2 (COVID-19) Infection on 18F-FDG PET/CT	Clin Nucl Med	10.1097/RLU.0000000000003141
Kremer S	Brain MRI Findings in Severe COVID-19: A Retrospective Observational Study	Radiology	10.1148/radiol.2020202222
Kremer S	Neurologic and neuroimaging findings in patients with COVID-19: A retrospective multicenter study	Neurology	10.1212/WNL.0000000000010112
Krishnamoorthy P	Biventricular strain by speckle tracking echocardiography in COVID-19: findings and possible prognostic implications	Future Cardiol	10.2217/fca-2020-0100
Krishnamurthy R	Magnetic Resonance Elastography of the Liver in Children and Adolescents: Assessment of Regional Variations in Stiffness	Acad Radiol	10.1016/j.acra.2019.07.009
Kronbichler A	Asymptomatic patients as a source of COVID-19 infections: A systematic review and meta-analysis	Int J Infect Dis	10.1016/j.ijid.2020.06.052
Kruse JM	Thromboembolic complications in critically ill COVID-19 patients are associated with impaired fibrinolysis	Crit Care	10.1186/s13054-020-03401-8
Kubik M	Influence of observer-dependency on left ventricular hypertrabeculation mass measurement and its relationship with left ventricular volume and ejection fraction - comparison between manual and semiautomatic CMR image analysis methods	PLoS One	10.1371/journal.pone.0230134
Kulick-Soper CV	Pearls & Oy-sters: Bilateral globus pallidus lesions in a patient with COVID-19	Neurology	10.1212/WNL.0000000000010157
Kulkarni S	Point-of-care lung ultrasound in intensive care during the COVID-19 pandemic	Clin Radiol	10.1016/j.crad.2020.05.001
Kumar A	Delayed SARS-COV-2 leukoencephalopathy without Severe Hypoxia	J Neurol Sci	10.1016/j.jns.2020.117146
Kumar A	Interobserver agreement of lung ultrasound findings of COVID-19	J Ultrasound Med	10.1002/jum.15620
Kumar J	Radiological Findings of COVID-19 in Children: A Systematic Review and Meta-Analysis	J Trop Pediatr	10.1093/tropej/fmaa045
Kumar M	Management of ST elevation myocardial infarction (STEMI) with primary angioplasty in Covid 19 lockdown	Indian Heart J	10.1016/j.ihj.2020.06.014
Kumar S	Use of ultrasonography in COVID-19: Probing for success	J Family Med Prim Care	10.4103/jfmpc.jfmpc_764_20
Kumar S	Fatal Canid Herpesvirus 1 Respiratory Infections in 4 Clinically Healthy Adult Dogs	Vet Pathol	10.1177/0300985814556190
Kunze G	[Lung ultrasound in patients with SARS-CoV-2 infection]	Notf Rett Med	10.1007/s10049-020-00767-8
Kuo BJ	Utility of Screening Chest Radiographs in Patients with Asymptomatic or Minimally Symptomatic COVID-19 in Singapore	Radiology	10.1148/radiol.2020203496
Kurdi H	Multiple spontaneous coronary thrombosis causing ST-elevation myocardial infarction in a patient with COVID-19	Br J Hosp Med (Lond)	10.12968/hmed.2020.0337
Kuroki Y	The first case of COVID-19 pneumonia in a hemodialysis patient in Japan	CEN Case Rep	10.1007/s13730-020-00495-5
Kurz MW	Improving Stroke Care in Times of the COVID-19 Pandemic Through Simulation: Practice Your Protocols!	Stroke	10.1161/STROKEAHA.120.030091
Kusunose K	Identifying the extent of oral fluid droplets on echocardiographic machine consoles in COVID-19 era	J Echocardiogr	10.1007/s12574-020-00491-9
Kwan KEL	The humble chest radiograph: an overlooked diagnostic modality in the COVID-19 pandemic	Quant Imaging Med Surg	10.21037/qims-20-771
Kwee RM	CT Scanning in Suspected Stroke or Head Trauma: Is it Worth Going the Extra Mile and Including the Chest to Screen for COVID-19 Infection?	AJNR Am J Neuroradiol	10.3174/ajnr.A6607
Kwee TC	Chest CT in COVID-19: What the Radiologist Needs to Know	Radiographics	10.1148/rg.2020200159
Kwiatkowski S	Why we should not stop giving aspirin to pregnant women during the COVID-19 pandemic	Ultrasound Obstet Gynecol	10.1002/uog.22049
Kwok HM	High-resolution computed tomography in a patient with COVID-19 with non-diagnostic serial radiographs	Hong Kong Med J	10.12809/hkmj208426
L T	["It's very serious", three words that still echo in the back of my head]	Rev Infirm	10.1016/j.revinf.2020.10.016
La Mura V	Acute Portal Vein Thrombosis in SARS-CoV-2 Infection: A Case Report	Am J Gastroenterol	10.14309/ajg.0000000000000711
Labovitz AJ	Echo Training Post-COVID: Response from the National Board of Echocardiography	J Am Soc Echocardiogr	10.1016/j.echo.2020.05.025
Lacroix M	SARS-CoV-2 pulmonary infection revealed by subcutaneous emphysema and pneumomediastinum	Intensive Care Med	10.1007/s00134-020-06078-3
Lahiri A	Optimizing MRF-ASL scan design for precise quantification of brain hemodynamics using neural network regression	Magn Reson Med	10.1002/mrm.28051
Lai C	Shorter incubation period is associated with severe disease progression in patients with COVID-19	Virulence	10.1080/21505594.2020.1836894
Lai CC	Co-infections among patients with COVID-19: The need for combination therapy with non-anti-SARS-CoV-2 agents?	J Microbiol Immunol Infect	10.1016/j.jmii.2020.05.013
Lai W	Computed tomography of the lungs in novel corona virus (COVID-19) infection	Pediatr Radiol	10.1007/s00247-020-04664-7
Lai X	Clinical, laboratory and imaging predictors for critical illness and mortality in patients with COVID-19: protocol for a systematic review and meta-analysis	BMJ Open	10.1136/bmjopen-2020-039813
Lakkireddy DR	Guidance for Rebooting Electrophysiology Through the COVID-19 Pandemic From the Heart Rhythm Society and the American Heart Association Electrocardiography and Arrhythmias Committee of the Council on Clinical Cardiology	Circ Arrhythm Electrophysiol	10.1161/CIRCEP.120.008999
Lal S	A Rare Finding of Upper Limb Deep Venous Thrombosis in a Patient with COVID-19	J Coll Physicians Surg Pak	10.29271/jcpsp.2020.Supp1.S76
Lamazou F	COVID-19 infection in first trimester of pregnancy marked by a liver cytolysis in a woman previously treated by hydroxychloroquine for repeated implantation failure: a case report	BMC Infect Dis	10.1186/s12879-020-05551-0
Lan L	Early CT Findings of Coronavirus Disease 2019 (COVID-19) in Asymptomatic Children: A Single-Center Experience	Korean J Radiol	10.3348/kjr.2020.0231
Landete P	Clinical features and radiological manifestations of COVID-19 disease	World J Radiol	10.4329/wjr.v12.i11.247
Lang M	Imaging Volume Trends and Recovery During the COVID-19 Pandemic: A Comparative Analysis Between a Large Urban Academic Hospital and Its Affiliated Imaging Centers	Acad Radiol	10.1016/j.acra.2020.08.008
Lang M	Leukoencephalopathy Associated with Severe COVID-19 Infection: Sequela of Hypoxemia?	AJNR Am J Neuroradiol	10.3174/ajnr.A6671
Lang M	Hypoxaemia related to COVID-19: vascular and perfusion abnormalities on dual-energy CT	Lancet Infect Dis	10.1016/S1473-3099(20)30367-4
Langley L	Acute disseminated encephalomyelitis (ADEM) associated with COVID-19	BMJ Case Rep	10.1136/bcr-2020-239597
Lantos JE	COVID-19-Associated Miller Fisher Syndrome: MRI Findings	AJNR Am J Neuroradiol	10.3174/ajnr.A6609
Lanza E	Quantitative chest CT analysis in COVID-19 to predict the need for oxygenation support and intubation	Eur Radiol	10.1007/s00330-020-07013-2
Lapergue B	Large vessel stroke in six patients following SARS-CoV-2 infection: a retrospective case study series of acute thrombotic complications on stable underlying atherosclerotic disease	Eur J Neurol	10.1111/ene.14466
Larici AR	Multimodality imaging of COVID-19 pneumonia: from diagnosis to follow-up. A comprehensive review	Eur J Radiol	10.1016/j.ejrad.2020.109217
Larici AR	Corrigendum to "Multimodality imaging of COVID-19 pneumonia: From diagnosis to follow-up. A comprehensive review" [Eur. J. Radiol. 131 (October) (2020) 109217]	Eur J Radiol	10.1016/j.ejrad.2020.109364
Larsen K	Detection of Pulmonary Embolism in Returning Travelers with Hypoxemic Pneumonia due to COVID-19 in Reunion Island	Am J Trop Med Hyg	10.4269/ajtmh.20-0597
Larson SB	Survival of Pregnant Coronavirus Patient on Extracorporeal Membrane Oxygenation	Ann Thorac Surg	10.1016/j.athoracsur.2020.09.004
Lassen ML	Data-driven, projection-based respiratory motion compensation of PET data for cardiac PET/CT and PET/MR imaging	J Nucl Cardiol	10.1007/s12350-019-01613-2
Lau AC	Outcome of coronavirus-associated severe acute respiratory syndrome using a standard treatment protocol	Respirology	10.1111/j.1440-1843.2004.00588.x
Lau JYC	Atypical Chest Computed Tomography Finding of Predominant Interstitial Thickening in a Patient with Coronavirus Disease 2019 (COVID-19) Pneumonia	Am J Case Rep	10.12659/AJCR.926781
Laurendon T	Bilateral transient olfactory bulb edema during COVID-19-related anosmia	Neurology	10.1212/WNL.0000000000009850
Lauterio A	Successful recovery from severe COVID-19 pneumonia after kidney transplantation: The interplay between immunosuppression and novel therapy including tocilizumab	Transpl Infect Dis	10.1111/tid.13334
Lawrence PF	The American Venous Forum joins international panel to prioritize venous care in crisis	J Vasc Surg Venous Lymphat Disord	10.1016/j.jvsv.2020.05.003
Lax SF	Pulmonary Arterial Thrombosis in COVID-19 With Fatal Outcome : Results From a Prospective, Single-Center, Clinicopathologic Case Series	Ann Intern Med	10.7326/M20-2566
Lazzeri C	Integrated clinical role of echocardiography in patients with COVID-19 disease	Heart	10.1136/heartjnl-2020-318309
Lazzeri C	Cardiac Involvment in COVID-19-Related Acute Respiratory Distress Syndrome	Am J Cardiol	10.1016/j.amjcard.2020.07.010
Le Jeune S	High prevalence of early asymptomatic venous thromboembolism in anticoagulated COVID-19 patients hospitalized in general wards	J Thromb Thrombolysis	10.1007/s11239-020-02246-w
LeBlanc LA	The Role of Compassion and Ethics in Decision Making Regarding Access to Applied Behavior Analysis Services During the COVID-19 Crisis: A Response to Cox, Plavnick, and Brodhead	Behav Anal Pract	10.1007/s40617-020-00446-7
LeBrun DG	Hip Fracture Outcomes During the COVID-19 Pandemic: Early Results From New York	J Orthop Trauma	10.1097/BOT.0000000000001849
Lechien JR	Clinical and Radiological Evaluations of COVID-19 Patients With Anosmia: Preliminary Report	Laryngoscope	10.1002/lary.28993
Lee CI	Coronavirus Disease 2019 (COVID-19) and Your Radiology Practice: Case Triage, Staffing Strategies, and Addressing Revenue Concerns	J Am Coll Radiol	10.1016/j.jacr.2020.04.025
Lee CT	Peripheral Blood Smear Demonstration of Lymphocyte Changes in Severe COVID-19	Am J Trop Med Hyg	10.4269/ajtmh.20-0721
Lee E	Arterial and venous thromboembolic complications of COVID-19 detected by CT angiogram and venous duplex ultrasound	Emerg Radiol	10.1007/s10140-020-01884-0
Lee J	Early experiences of COVID-19 infected, middle-aged patients	J Med Imaging Radiat Oncol	10.1111/1754-9485.13100
Lee JD	A Survey-based Estimate of COVID-19 Incidence and Outcomes among Patients with Pulmonary Arterial Hypertension or Chronic Thromboembolic Pulmonary Hypertension and Impact on the Process of Care	Ann Am Thorac Soc	10.1513/AnnalsATS.202005-521OC
Lee N	Other viral pneumonias: coronavirus, respiratory syncytial virus, adenovirus, hantavirus	Crit Care Clin	10.1016/j.ccc.2013.07.003
Lee NY	A case of COVID-19 and pneumonia returning from Macau in Taiwan: Clinical course and anti-SARS-CoV-2 IgG dynamic	J Microbiol Immunol Infect	10.1016/j.jmii.2020.03.003
Lee TH	Testing for SARS-CoV-2: Can We Stop at 2?	Clin Infect Dis	10.1093/cid/ciaa459
Lee TW	Making transesophageal echocardiography safer during COVID-19: is there a role for probe protective equipment (pPE)?	Can J Anaesth	10.1007/s12630-020-01709-1
Leeds JS	Effect of the SARS-CoV2 Pandemic on Endoscopy Provision - The Impact of Compliance with National Guidance	Expert Rev Gastroenterol Hepatol	10.1080/17474124.2021.1857239
Leger T	Low-dose chest CT for diagnosing and assessing the extent of lung involvement of SARS-CoV-2 pneumonia using a semi quantitative score	PLoS One	10.1371/journal.pone.0241407
Lehmann M	Redistribution of pulmonary ventilation after lung surgery detected with electrical impedance tomography	Acta Anaesthesiol Scand	10.1111/aas.13525
Lei J	CT Imaging of the 2019 Novel Coronavirus (2019-nCoV) Pneumonia	Radiology	10.1148/radiol.2020200236
Lei P	Multiple parameters required for diagnosis of COVID-19 in clinical practice	J Infect	10.1016/j.jinf.2020.03.016
Lei P	Clinical and computed tomographic (CT) images characteristics in the patients with COVID-19 infection: What should radiologists need to know?	J Xray Sci Technol	10.3233/XST-200670
Lei P	Liver injury in patients with COVID-19: clinical profiles, CT findings, the correlation of the severity with liver injury	Hepatol Int	10.1007/s12072-020-10087-1
Lei Y	COVID-19 Infection: Early Lessons	Can Assoc Radiol J	10.1177/0846537120914428
Lemyze M	Implications of Obesity for the Management of Severe Coronavirus Disease 2019 Pneumonia	Crit Care Med	10.1097/CCM.0000000000004455
Lenihan D	Cardio-oncology care in the era of the coronavirus disease 2019 (COVID-19) pandemic: An International Cardio-Oncology Society (ICOS) statement	CA Cancer J Clin	10.3322/caac.21635
Leon A	SARS-CoV-2 infection may mask another infection	Eur Ann Otorhinolaryngol Head Neck Dis	10.1016/j.anorl.2020.05.005
Leonard-Lorant I	Normal chest CT in 1091 symptomatic patients with confirmed Covid-19: frequency, characteristics and outcome	Eur Radiol	10.1007/s00330-020-07593-z
Léonard-Lorant I	Acute Pulmonary Embolism in Patients with COVID-19 at CT Angiography and Relationship to d-Dimer Levels	Radiology	10.1148/radiol.2020201561
Leonardi A	Role of computed tomography in predicting critical disease in patients with covid-19 pneumonia: A retrospective study using a semiautomatic quantitative method	Eur J Radiol	10.1016/j.ejrad.2020.109202
Lepre L	Acute care surgery and post-operative COVID-19 pneumonia: a surgical and environmental challenge	ANZ J Surg	10.1111/ans.15962
Lepri G	The emerging role of lung ultrasound in COVID-19 pneumonia	Eur J Rheumatol	10.5152/eurjrheum.2020.2063
Lerum TV	Dyspnoea, lung function and CT findings three months after hospital admission for COVID-19	Eur Respir J	10.1183/13993003.03448-2020
Lesens O	[Severe acute respiratory syndrome (SARS). The questions raised by the management of a patient in Besançon and Strasbourg]	Presse Med
Lessiani G	Mondor's Disease in SARS-CoV-2 Infection: A Case of Superficial Vein Thrombosis in the Era of COVID-19	Eur J Case Rep Intern Med	10.12890/2020_001803
Lester JC	Absence of images of skin of colour in publications of COVID-19 skin manifestations	Br J Dermatol	10.1111/bjd.19258
Leth PM	[Findings in post-mortem CT and autopsy in a 53-year-old-man with COVID-19]	Ugeskr Laeger
Leung CW	Clinical picture, diagnosis, treatment and outcome of severe acute respiratory syndrome (SARS) in children	Paediatr Respir Rev	10.1016/j.prrv.2004.07.010
Leung CW	Severe acute respiratory syndrome among children	Pediatrics	10.1542/peds.113.6.e535
Leung JM	Smoking, ACE-2 and COVID-19: ongoing controversies	Eur Respir J	10.1183/13993003.01759-2020
Leung TF	Severe acute respiratory syndrome (SARS) in children: epidemiology, presentation and management	Paediatr Respir Rev	10.1016/s1526-0542(03)00088-5
LeVine S	Case Report: The First Case of COVID-19 in Bhutan	Am J Trop Med Hyg	10.4269/ajtmh.20-0259
Levitan RM	Pulse Oximetry as a Biomarker for Early Identification and Hospitalization of COVID-19 Pneumonia	Acad Emerg Med	10.1111/acem.14052
Lewiecki EM	COVID-19, Medical Education, and Bone Health: Insights From Project ECHO	J Clin Densitom	10.1016/j.jocd.2020.04.003
Lewis KM	Abdominal ultrasonographic findings associated with feline infectious peritonitis: a retrospective review of 16 cases	J Am Anim Hosp Assoc	10.5326/0460152
Lewis S	Diagnostic radiographers' experience of COVID-19, Gauteng South Africa	Radiography (Lond)	10.1016/j.radi.2020.09.009
Leyendecker P	Acute adrenal infarction as an incidental CT finding and a potential prognosis factor in severe SARS-CoV-2 infection: a retrospective cohort analysis on 219 patients	Eur Radiol	10.1007/s00330-020-07226-5
Lhopitallier L	No evidence of SARS-CoV-2 circulation before identification of the first Swiss SARS-CoV-2 case	Int J Antimicrob Agents	10.1016/j.ijantimicag.2020.106100
Li A	COVID-19 in two infants in China	Immun Inflamm Dis	10.1002/iid3.319
Li AM	Radiological and pulmonary function outcomes of children with SARS	Pediatr Pulmonol	10.1002/ppul.20078
Li B	Diagnostic value and key features of computed tomography in Coronavirus Disease 2019	Emerg Microbes Infect	10.1080/22221751.2020.1750307
Li B	Radiographic and Clinical Features of Children With Coronavirus Disease (COVID-19) Pneumonia	Indian Pediatr	10.1007/s13312-020-1816-8
Li C	Classification of Severe and Critical Covid-19 Using Deep Learning and Radiomics	IEEE J Biomed Health Inform	10.1109/JBHI.2020.3036722
Li C	Elevated Lactate Dehydrogenase (LDH) level as an independent risk factor for the severity and mortality of COVID-19	Aging (Albany NY)	10.18632/aging.103770
Li CX	[Clinical Study and CT Findings of a Familial Cluster of Pneumonia with Coronavirus Disease 2019 (COVID-19)]	Sichuan Da Xue Xue Bao Yi Xue Ban	10.12182/20200360107
Li D	False-Negative Results of Real-Time Reverse-Transcriptase Polymerase Chain Reaction for Severe Acute Respiratory Syndrome Coronavirus 2: Role of Deep-Learning-Based CT Diagnosis and Insights from Two Cases	Korean J Radiol	10.3348/kjr.2020.0146
Li D	Analysis of Risk Factors for 24 Patients With COVID-19 Developing From Moderate to Severe Condition	Front Cell Infect Microbiol	10.3389/fcimb.2020.548582
Li D	Prediction of COVID-19 Severity Using Chest Computed Tomography and Laboratory Measurements: Evaluation Using a Machine Learning Approach	JMIR Med Inform	10.2196/21604
Li F	First cases of COVID-19 in heart transplantation from China	J Heart Lung Transplant	10.1016/j.healun.2020.03.006
Li G	Value of CT application in the screening,diagnosis,and treatment of COVID-19	Zhong Nan Da Xue Xue Bao Yi Xue Ban	10.11817/j.issn.1672-7347.2020.200132
Li HW	High resolution computed tomography for the diagnosis of 2019 novel coronavirus (2019-nCoV) pneumonia: a study from multiple medical centers in western China	Ann Transl Med	10.21037/atm-20-5731
Li HY	Value of chest imaging in the newborn with suspected COVID-19	Eur Rev Med Pharmacol Sci	10.26355/eurrev_202011_23859
Li J	COVID-19 targets the right lung	Crit Care	10.1186/s13054-020-03033-y
Li J	Application of CareDose 4D combined with Karl 3D technology in the low dose computed tomography for the follow-up of COVID-19	BMC Med Imaging	10.1186/s12880-020-00456-5
Li J	Case Report: Viral Shedding for 60 Days in a Woman with COVID-19	Am J Trop Med Hyg	10.4269/ajtmh.20-0275
Li J	Plasma albumin levels predict risk for nonsurvivors in critically ill patients with COVID-19	Biomark Med	10.2217/bmm-2020-0254
Li J	Radiofrequency ablation for the pre-excitation syndrome of functionally corrected transposition of great arteries	J Card Surg	10.1111/jocs.14514
Li K	Comparative analysis of clinical features of SARS-CoV-2 and adenovirus infection among children	Virol J	10.1186/s12985-020-01461-4
Li K	The Clinical and Chest CT Features Associated With Severe and Critical COVID-19 Pneumonia	Invest Radiol	10.1097/RLI.0000000000000672
Li K	CT image visual quantitative evaluation and clinical classification of coronavirus disease (COVID-19)	Eur Radiol	10.1007/s00330-020-06817-6
Li K	Predictors of fatality including radiographic findings in adults with COVID-19	Respir Res	10.1186/s12931-020-01411-2
Li L	Using Artificial Intelligence to Detect COVID-19 and Community-acquired Pneumonia Based on Pulmonary CT: Evaluation of the Diagnostic Accuracy	Radiology	10.1148/radiol.2020200905
Li L	Association of clinical and radiographic findings with the outcomes of 93 patients with COVID-19 in Wuhan, China	Theranostics	10.7150/thno.46569
Li L	Findings and Prognostic Value of Lung Ultrasonography in Coronal Virus Disease 2019(COVID-19) Pneumonia	Shock	10.1097/SHK.0000000000001700
Li M	[The management strategy of coronavirus disease 2019: what can critical ultrasound do?]	Zhonghua Nei Ke Za Zhi	10.3760/cma.j.cn112138-20200611-00580
Li M	CT imaging features and image evolution characteristics of coronavirus disease 2019	Zhong Nan Da Xue Xue Bao Yi Xue Ban	10.11817/j.issn.1672-7347.2020.200168
Li M	Necessitating repeated chest CT in COVID-19 pneumonia	J Formos Med Assoc	10.1016/j.jfma.2020.03.006
Li M	Coronavirus Disease (COVID-19): Spectrum of CT Findings and Temporal Progression of the Disease	Acad Radiol	10.1016/j.acra.2020.03.003
Li M	Analysis of the Risk Factors for Mortality in Adult COVID-19 Patients in Wuhan: A Multicenter Study	Front Med (Lausanne)	10.3389/fmed.2020.00545
Li M	Chest CT features and their role in COVID-19	Radiol Infect Dis	10.1016/j.jrid.2020.04.001
Li MD	Chest CT Scanning in Suspected Stroke: Not Always Worth the Extra Mile	AJNR Am J Neuroradiol	10.3174/ajnr.A6763
Li Q	CT features of coronavirus disease 2019 (COVID-19) with an emphasis on the vascular enlargement pattern	Eur J Radiol	10.1016/j.ejrad.2020.109442
Li R	Clinical characteristics of 225 patients with COVID-19 in a tertiary Hospital near Wuhan, China	J Clin Virol	10.1016/j.jcv.2020.104363
Li R	Dynamic changes in clinical and CT characteristics of COVID-19 cases with different exposure histories: a retrospective study	BMC Infect Dis	10.1186/s12879-020-05306-x
Li S	Clinical and CT imaging features between the first nucleic acid-negative and first nucleic acid-positive COVID-19 patients	Zhong Nan Da Xue Xue Bao Yi Xue Ban	10.11817/j.issn.1672-7347.2020.200141
Li S	Traditional Chinese Medicine as Potential Therapy for COVID-19	Am J Chin Med	10.1142/S0192415X20500627
Li S	Clinical and pathological investigation of patients with severe COVID-19	JCI Insight	10.1172/jci.insight.138070
Li S	Application of lung ultrasonography in critically ill patients with COVID-19	Echocardiography	10.1111/echo.14849
Li SK	Patterns of COVID-19 on computed tomography imaging	Hong Kong Med J	10.12809/hkmj208521
Li T	The novel coronavirus disease (COVID-19) complicated by pulmonary embolism and acute respiratory distress syndrome	J Med Virol	10.1002/jmv.26068
Li W	Clinical and CT features of the COVID-19 infection: comparison among four different age groups	Eur Geriatr Med	10.1007/s41999-020-00356-5
Li W	COVID-19 in persons with chronic myeloid leukaemia	Leukemia	10.1038/s41375-020-0853-6
Li W	[Differential diagnosis of high altitude pulmonary edema and COVID-19 with computed tomography feature]	Sheng Wu Yi Xue Gong Cheng Xue Za Zhi	10.7507/1001-5515.202007043
Li W	Chest computed tomography in children with COVID-19 respiratory infection	Pediatr Radiol	10.1007/s00247-020-04656-7
Li WJ	CT features and outcomes of newly developed pulmonary lesions in patients with Coronavirus Disease 2019 (COVID-19)	Int J Med Sci	10.7150/ijms.47587
Li X	CT imaging changes of corona virus disease 2019(COVID-19): a multi-center study in Southwest China	J Transl Med	10.1186/s12967-020-02324-w
Li X	Helping the Radiologist: The Role of Scientific Journals to Help Prevent the Spread of COVID-19	Radiology	10.1148/radiol.2020200661
Li X	PET/MR and PET/CT in a severe COVID-19 patient	Eur J Nucl Med Mol Imaging	10.1007/s00259-020-04887-8
Li X	Differences in Clinical Features and Laboratory Results between Adults and Children with SARS-CoV-2 Infection	Biomed Res Int	10.1155/2020/6342598
Li X	Severe COVID-19 patients with liver injury: a seven-case series	Eur Rev Med Pharmacol Sci	10.26355/eurrev_202007_22290
Li X	Acute respiratory failure in COVID-19: is it "typical" ARDS?	Crit Care	10.1186/s13054-020-02911-9
Li XJ	A case of a readmitted patient who recovered from COVID-19 in Chengdu, China	Crit Care	10.1186/s13054-020-02877-8
Li XY	Exploration of CT manifestations of different clinical types of novel coronavirus pneumonia	Ann Palliat Med	10.21037/apm-20-1811
Li Y	Chest CT imaging characteristics of COVID-19 pneumonia in preschool children: a retrospective study	BMC Pediatr	10.1186/s12887-020-02140-7
Li Y	[Diagnosis and treatment of community-acquired pneumonia in elderly patients combined with coronavirus disease 2019: analysis of 1 case]	Zhonghua Wei Zhong Bing Ji Jiu Yi Xue	10.3760/cma.j.cn121430-20200804-00623
Li Y	The prevalence, risk factors and outcome of cardiac dysfunction in hospitalized patients with COVID-19	Intensive Care Med	10.1007/s00134-020-06205-0
Li Y	Prediction of disease progression in patients with COVID-19 by artificial intelligence assisted lesion quantification	Sci Rep	10.1038/s41598-020-79097-1
Li Y	Efficient and Effective Training of COVID-19 Classification Networks With Self-Supervised Dual-Track Learning to Rank	IEEE J Biomed Health Inform	10.1109/JBHI.2020.3018181
Li Y	Clinical characteristics and viral shedding kinetics of 38 asymptomatic patients with coronavirus disease 2019: A retrospective observational study	Medicine (Baltimore)	10.1097/MD.0000000000023547
Li Y	Comparison of hospitalized patients with pneumonia caused by COVID-19 and influenza A in children under 5 years	Int J Infect Dis	10.1016/j.ijid.2020.06.026
Li Y	Association of "initial CT" findings with mortality in older patients with coronavirus disease 2019 (COVID-19)	Eur Radiol	10.1007/s00330-020-06969-5
Li Y	Prognostic Value of Right Ventricular Longitudinal Strain in Patients With COVID-19	JACC Cardiovasc Imaging	10.1016/j.jcmg.2020.04.014
Li Y	Coronavirus Disease 2019 (COVID-19): Role of Chest CT in Diagnosis and Management	AJR Am J Roentgenol	10.2214/AJR.20.22954
Li Y	Corticosteroid therapy in critically ill patients with COVID-19: a multicenter, retrospective study	Crit Care	10.1186/s13054-020-03429-w
Li Y	Feasibility of bedside ultrasound-guided inferior vena cava filter implantation in COVID-19 patients with deep venous thrombosis	QJM	10.1093/qjmed/hcaa233
Li Y	Corticosteroid prevents COVID-19 progression within its therapeutic window: a multicentre, proof-of-concept, observational study	Emerg Microbes Infect	10.1080/22221751.2020.1807885
Li Y	Retrospective analysis of laboratory testing in 54 patients with severe- or critical-type 2019 novel coronavirus pneumonia	Lab Invest	10.1038/s41374-020-0431-6
Li YK	Clinical and Transmission Characteristics of Covid-19 - A Retrospective Study of 25 Cases from a Single Thoracic Surgery Department	Curr Med Sci	10.1007/s11596-020-2176-2
Li YL	Acute right ventricular dysfunction in severe COVID-19 pneumonia	Rev Cardiovasc Med	10.31083/j.rcm.2020.04.159
Li Z	Differentiating pneumonia with and without COVID-19 using chest CT images: from qualitative to quantitative	J Xray Sci Technol	10.3233/XST-200689
Li Z	From community-acquired pneumonia to COVID-19: a deep learning-based method for quantitative analysis of COVID-19 on thick-section CT scans	Eur Radiol	10.1007/s00330-020-07042-x
Li Z	Vicarious traumatization in the general public, members, and non-members of medical teams aiding in COVID-19 control	Brain Behav Immun	10.1016/j.bbi.2020.03.007
Liang B	CT changes of severe coronavirus disease 2019 based on prognosis	Sci Rep	10.1038/s41598-020-78965-0
Liang JW	COVID-19 and Decompressive Hemicraniectomy for Acute Ischemic Stroke	Stroke	10.1161/STROKEAHA.120.030804
Liang KH	Novel biosensor platforms for the detection of coronavirus infection and severe acute respiratory syndrome coronavirus 2	J Chin Med Assoc	10.1097/JCMA.0000000000000337
Liang L	Three-month Follow-up Study of Survivors of Coronavirus Disease 2019 after Discharge	J Korean Med Sci	10.3346/jkms.2020.35.e418
Liang T	Evolution of CT findings in patients with mild COVID-19 pneumonia	Eur Radiol	10.1007/s00330-020-06823-8
Liang WH	Clinical characteristics and outcomes of hospitalised patients with COVID-19 treated in Hubei (epicentre) and outside Hubei (non-epicentre): a nationwide analysis of China	Eur Respir J	10.1183/13993003.00562-2020
Liao B	Longitudinal clinical and radiographic evaluation reveals interleukin-6 as an indicator of persistent pulmonary injury in COVID-19	Int J Med Sci	10.7150/ijms.49728
Liao X	Chest CT Findings in a Pregnant Patient with 2019 Novel Coronavirus Disease	Balkan Med J	10.4274/balkanmedj.galenos.2020.2020.3.89
Liao Y	SARS-CoV-2 in the bile of a patient with COVID-19-associated gallbladder disease	Endoscopy	10.1055/a-1290-7446
Lichtenauer M	[Echocardiographic examinations in times of the COVID-19 pandemic : International recommendations and implementation]	Herz	10.1007/s00059-020-04992-2
Lichter Y	Lung ultrasound predicts clinical course and outcomes in COVID-19 patients	Intensive Care Med	10.1007/s00134-020-06212-1
Lichter Y	Correction to: Lung ultrasound predicts clinical course and outcomes in COVID-19 patients	Intensive Care Med	10.1007/s00134-020-06254-5
Liew IY	A Case of Reactive Arthritis Secondary to Coronavirus Disease 2019 Infection	J Clin Rheumatol	10.1097/RHU.0000000000001560
Liew JRP	Clinics in diagnostic imaging (207). Coronavirus disease 2019 (COVID-19) atypical pneumonia	Singapore Med J	10.11622/smedj.2020045
Liguori C	Myocarditis: imaging up to date	Radiol Med	10.1007/s11547-020-01279-8
Lim A	An International Report on the Adaptations of Rapid Transient Ischaemic Attack Pathways During the COVID-19 Pandemic	J Stroke Cerebrovasc Dis	10.1016/j.jstrokecerebrovasdis.2020.105228
Lim ZY	Variable computed tomography appearances of COVID-19	Singapore Med J	10.11622/smedj.2020066
Lima CFC	Acute ischemic stroke in a patient with COVID-19	Arq Neuropsiquiatr	10.1590/0004-282X20200057
Lin C	Asymptomatic novel coronavirus pneumonia patient outside Wuhan: The value of CT images in the course of the disease	Clin Imaging	10.1016/j.clinimag.2020.02.008
Lin C	COVID-19 pneumonia patient without clear epidemiological history outside Wuhan: An analysis of the radiographic and clinical features	Clin Imaging	10.1016/j.clinimag.2020.04.023
Lin E	Brain Imaging of Patients with COVID-19: Findings at an Academic Institution during the Height of the Outbreak in New York City	AJNR Am J Neuroradiol	10.3174/ajnr.A6793
Lin L	CT Manifestations of Coronavirus Disease (COVID-19) Pneumonia and Influenza Virus Pneumonia: A Comparative Study	AJR Am J Roentgenol	10.2214/AJR.20.23304
Lin L	Risk factors and prognosis for COVID-19-induced acute kidney injury: a meta-analysis	BMJ Open	10.1136/bmjopen-2020-042573
Lin SD	A Virtual Point-of-care Ultrasound Course During the COVID-19 Pandemic	AEM Educ Train	10.1002/aet2.10545
Lin T	Test-retest reliability and reproducibility of long-label pseudo-continuous arterial spin labeling	Magn Reson Imaging	10.1016/j.mri.2020.07.010
Lin X	Novel Coronavirus Pneumonia Outbreak in 2019: Computed Tomographic Findings in Two Cases	Korean J Radiol	10.3348/kjr.2020.0078
Lin YH	Comparison of clinical, laboratory, and radiological characteristics between SARS-CoV-2 infection and community-acquired pneumonia caused by influenza virus: A cross-sectional retrospective study	Medicine (Baltimore)	10.1097/MD.0000000000023064
Lindan CE	Neuroimaging manifestations in children with SARS-CoV-2 infection: a multinational, multicentre collaborative study	Lancet Child Adolesc Health	10.1016/S2352-4642(20)30362-X
Lindemann DM	Pyogranulomatous panophthalmitis with systemic coronavirus disease in a domestic ferret (Mustela putorius furo)	Vet Ophthalmol	10.1111/vop.12274
Lingum NR	Building Long-Term Care Staff Capacity During COVID-19 Through Just-in-Time Learning: Evaluation of a Modified ECHO Model	J Am Med Dir Assoc	10.1016/j.jamda.2020.10.039
Linnane N	A case of COVID-19 in a patient with a univentricular heart post total cavopulmonary connection (Fontan) surgery	Cardiol Young	10.1017/S1047951120001882
Lipner SR	Considerations for management of longitudinal melanonychia during the coronavirus disease 2019 (COVID-19) pandemic: An international perspective	J Am Acad Dermatol	10.1016/j.jaad.2020.05.028
Lisotti A	Endoscopic ultrasound-guided gallbladder drainage as a strategy to overcome shortage of operating rooms and intensive care unit beds during Covid-19 crisis	Endoscopy	10.1055/a-1158-9102
Litmanovich DE	Review of Chest Radiograph Findings of COVID-19 Pneumonia and Suggested Reporting Language	J Thorac Imaging	10.1097/RTI.0000000000000541
Liu B	Successful treatment of severe COVID-19 pneumonia in a liver transplant recipient	Am J Transplant	10.1111/ajt.15901
Liu BM	Epidemiological characteristics of COVID-19 patients in convalescence period	Epidemiol Infect	10.1017/S0950268820001181
Liu C	18F-FDG PET/CT and Serial Chest CT Findings in a COVID-19 Patient With Dynamic Clinical Characteristics in Different Period	Clin Nucl Med	10.1097/RLU.0000000000003068
Liu C	Chest Computed Tomography and Clinical Follow-Up of Discharged Patients with COVID-19 in Wenzhou City, Zhejiang, China	Ann Am Thorac Soc	10.1513/AnnalsATS.202004-324OC
Liu C	Clinical features and multidisciplinary treatment outcome of COVID-19 pneumonia: A report of three cases	J Formos Med Assoc	10.1016/j.jfma.2020.04.008
Liu D	Pregnancy and Perinatal Outcomes of Women With Coronavirus Disease (COVID-19) Pneumonia: A Preliminary Analysis	AJR Am J Roentgenol	10.2214/AJR.20.23072
Liu D	Risk factors associated with mental illness in hospital discharged patients infected with COVID-19 in Wuhan, China	Psychiatry Res	10.1016/j.psychres.2020.113297
Liu D	Efficacy of integrative Traditional Chinese and Western medicine for the treatment of patients infected with 2019 novel coronavirus (COVID-19): A protocol for systematic review and meta analysis	Medicine (Baltimore)	10.1097/MD.0000000000020781
Liu D	The pulmonary sequalae in discharged patients with COVID-19: a short-term observational study	Respir Res	10.1186/s12931-020-01385-1
Liu F	CT quantification of pneumonia lesions in early days predicts progression to severe illness in a cohort of COVID-19 patients	Theranostics	10.7150/thno.45985
Liu F	Positive SARS-CoV-2 RNA recurs repeatedly in a case recovered from COVID-19: dynamic results from 108 days of follow-up	Pathog Dis	10.1093/femspd/ftaa031
Liu H	Clinical characteristics and longitudinal chest CT features of healthcare workers hospitalized with coronavirus disease 2019 (COVID-19)	Int J Med Sci	10.7150/ijms.48696
Liu H	Clinical and CT imaging features of the COVID-19 pneumonia: Focus on pregnant women and children	J Infect	10.1016/j.jinf.2020.03.007
Liu H	Epidemiological and clinical characteristics of 2019 novel coronavirus disease (COVID-19) in Jilin, China: A descriptive study	Medicine (Baltimore)	10.1097/MD.0000000000023407
Liu J	Imaging examination, diagnosis, and control and prevention of nosocomial infection for coronavirus disease 2019: Expert consensus of Hunan radiologist	Zhong Nan Da Xue Xue Bao Yi Xue Ban	10.11817/j.issn.1672-7347.2020.200081
Liu J	Clinical and radiological changes of hospitalised patients with COVID-19 pneumonia from disease onset to acute exacerbation: a multicentre paired cohort study	Eur Radiol	10.1007/s00330-020-06916-4
Liu J	COVID-19 myocarditis and long-term heart failure sequelae	Curr Opin Cardiol	10.1097/HCO.0000000000000832
Liu K	COVID-19 with cystic features on computed tomography: A case report	Medicine (Baltimore)	10.1097/MD.0000000000020175
Liu K	Clinical characteristics of novel coronavirus cases in tertiary hospitals in Hubei Province	Chin Med J (Engl)	10.1097/CM9.0000000000000744
Liu K	Clinical features of COVID-19 in elderly patients: A comparison with young and middle-aged patients	J Infect	10.1016/j.jinf.2020.03.005
Liu KC	CT manifestations of coronavirus disease-2019: A retrospective analysis of 73 cases by disease severity	Eur J Radiol	10.1016/j.ejrad.2020.108941
Liu KC	Differential diagnosis of coronavirus disease 2019 from community-acquired-pneumonia by computed tomography scan and follow-up	Infect Dis Poverty	10.1186/s40249-020-00737-9
Liu L	Epidemiological and Clinical Characteristics of Patients With Coronavirus Disease-2019 in Shiyan City, China	Front Cell Infect Microbiol	10.3389/fcimb.2020.00284
Liu M	COVID-19 pneumonia: CT findings of 122 patients and differentiation from influenza pneumonia	Eur Radiol	10.1007/s00330-020-06928-0
Liu M	High-Resolution Computed Tomography Manifestations of 5 Pediatric Patients With 2019 Novel Coronavirus	J Comput Assist Tomogr	10.1097/RCT.0000000000001023
Liu MT	Considerations for Management of Craniomaxillofacial Trauma in COVID-19 Patients	Plast Reconstr Surg	10.1097/PRS.0000000000007076
Liu N	Dynamic changes of Chest CT follow-up in Coronavirus Disease-19 (COVID-19) pneumonia: relationship to clinical typing	BMC Med Imaging	10.1186/s12880-020-00491-2
Liu P	2019 Novel Coronavirus (2019-nCoV) Pneumonia	Radiology	10.1148/radiol.2020200257
Liu R	Correlation Between Quantitative Assessment of Chest Computed Tomography (CT) Imaging and Prognosis of COVID-19 Patients	Med Sci Monit	10.12659/MSM.925183
Liu RB	Ultrasound on the Frontlines of COVID-19: Report From an International Webinar	Acad Emerg Med	10.1111/acem.14004
Liu RR	[CT imaging analysis of 33 cases with the 2019 novel coronavirus infection]	Zhonghua Yi Xue Za Zhi	10.3760/cma.j.cn112137-20200203-00182
Liu S	Prognostic value of initial chest CT findings for clinical outcomes in patients with COVID-19	Int J Med Sci	10.7150/ijms.48281
Liu W	Clinical characteristics of 19 neonates born to mothers with COVID-19	Front Med	10.1007/s11684-020-0772-y
Liu W	Detection of Covid-19 in Children in Early January 2020 in Wuhan, China	N Engl J Med	10.1056/NEJMc2003717
Liu X	COVID-19: Progress in diagnostics, therapy and vaccination	Theranostics	10.7150/thno.47987
Liu X	Temporal radiographic changes in COVID-19 patients: relationship to disease severity and viral clearance	Sci Rep	10.1038/s41598-020-66895-w
Liu X	Comparative analysis of clinical characteristics, imaging and laboratory findings of different age groups with COVID-19	Indian J Med Microbiol	10.4103/ijmm.IJMM_20_133
Liu Y	Ischemic Necrosis of Lower Extremity in COVID-19: A Case Report	J Atheroscler Thromb	10.5551/jat.57950
Liu Y	Swollen heart in COVID-19 patients who progress to critical illness: a perspective from echo-cardiologists	ESC Heart Fail	10.1002/ehf2.12873
Liu YA	Telemedicine for neuro-ophthalmology: challenges and opportunities	Curr Opin Neurol	10.1097/WCO.0000000000000880
Liu YC	A Locally Transmitted Case of SARS-CoV-2 Infection in Taiwan	N Engl J Med	10.1056/NEJMc2001573
Liu YQ	Reactions to COVID-19: actions of nuclear medicine healthcare personnel in China	Eur J Nucl Med Mol Imaging	10.1007/s00259-020-04857-0
Liu Z	Lymphocyte subset (CD4+, CD8+) counts reflect the severity of infection and predict the clinical outcomes in patients with COVID-19	J Infect	10.1016/j.jinf.2020.03.054
Liu Z	Association between Initial Chest CT or Clinical Features and Clinical Course in Patients with Coronavirus Disease 2019 Pneumonia	Korean J Radiol	10.3348/kjr.2020.0171
Liu ZM	Association of procalcitonin levels with the progression and prognosis of hospitalized patients with COVID-19	Int J Med Sci	10.7150/ijms.48396
Llitjos JF	High incidence of venous thromboembolic events in anticoagulated severe COVID-19 patients	J Thromb Haemost	10.1111/jth.14869
Lo Caputo S	Baricitinib: A chance to treat COVID-19?	J Med Virol	10.1002/jmv.26033
Lo IL	Evaluation of SARS-CoV-2 RNA shedding in clinical specimens and clinical characteristics of 10 patients with COVID-19 in Macau	Int J Biol Sci	10.7150/ijbs.45357
Lodge S	NMR Spectroscopic Windows on the Systemic Effects of SARS-CoV-2 Infection on Plasma Lipoproteins and Metabolites in Relation to Circulating Cytokines	J Proteome Res	10.1021/acs.jproteome.0c00876
Lodigiani C	Venous and arterial thromboembolic complications in COVID-19 patients admitted to an academic hospital in Milan, Italy	Thromb Res	10.1016/j.thromres.2020.04.024
Loffi M	Spontaneous pneumomediastinum in COVID-19 pneumonia	Monaldi Arch Chest Dis	10.4081/monaldi.2020.1399
Loffi M	Coronary artery disease in patients hospitalised with Coronavirus disease 2019 (COVID-19) infection	Open Heart	10.1136/openhrt-2020-001428
Loforte A	Contributory Role of Positron Emission Tomography in a Left Ventricular Assist Device Recipient at the Time of COVID-19 Pandemic	ASAIO J	10.1097/MAT.0000000000001176
Loi S	Robustness of CT radiomic features against image discretization and interpolation in characterizing pancreatic neuroendocrine neoplasms	Phys Med	10.1016/j.ejmp.2020.06.025
Loke KSH	Adapting to a novel disruptive threat: Nuclear Cardiology Service in the time of the Coronavirus (COVID-19) Outbreak 2020 (SARS REBOOT)	J Nucl Cardiol	10.1007/s12350-020-02117-0
Lokuge A	Lung ultrasound in a respiratory pandemic	Emerg Med Australas	10.1111/1742-6723.13575
Lomoro P	COVID-19 pneumonia manifestations at the admission on chest ultrasound, radiographs, and CT: single-center study and comprehensive radiologic literature review	Eur J Radiol Open	10.1016/j.ejro.2020.100231
Long B	Low-dose chest CT had 95% sensitivity and 91% specificity for diagnosing COVID-19 in patients with clinical symptoms	Ann Intern Med	10.7326/ACPJ202012150-068
Long B	Electrocardiographic manifestations of COVID-19	Am J Emerg Med	10.1016/j.ajem.2020.12.060
Long C	Diagnosis of the Coronavirus disease (COVID-19): rRT-PCR or CT?	Eur J Radiol	10.1016/j.ejrad.2020.108961
Long CJ	Imaging features of the initial chest thin-section CT scans from 110 patients after admission with suspected or confirmed diagnosis of COVID-19	BMC Med Imaging	10.1186/s12880-020-00464-5
Long H	D-Dimer and Prothrombin Time Are the Significant Indicators of Severe COVID-19 and Poor Prognosis	Biomed Res Int	10.1155/2020/6159720
Longchamp A	Venous thromboembolism in critically Ill patients with COVID-19: Results of a screening study for deep vein thrombosis	Res Pract Thromb Haemost	10.1002/rth2.12376
Longhitano Y	Venous thromboembolism in critically ill patients affected by ARDS related to COVID-19 in Northern-West Italy	Eur Rev Med Pharmacol Sci	10.26355/eurrev_202009_22864
Longo C	Platypnea-orthodeoxia after fibrotic evolution of SARS-CoV-2 interstitial pneumonia. A case report	Acta Biomed	10.23750/abm.v91i3.10386
Lopes AJ	Comparison Between Lung Ultrasound and Computed Tomographic Findings in Patients With COVID-19 Pneumonia	J Ultrasound Med	10.1002/jum.15521
Lopes CCB	Acute Disseminated Encephalomyelitis in COVID-19: presentation of two cases and review of the literature	Arq Neuropsiquiatr	10.1590/0004-282X20200186
Lopez C	Simultaneous onset of COVID-19 and autoimmune haemolytic anaemia	Br J Haematol	10.1111/bjh.16786
López Pérez V	Postpartum consciousness disturbance: can covid-19 cause posterior reversible encephalopathy syndrome?	Rev Esp Anestesiol Reanim	10.1016/j.redar.2020.06.008
López Vega JM	Pneumomediastinum and spontaneous pneumothorax as an extrapulmonary complication of COVID-19 disease	Emerg Radiol	10.1007/s10140-020-01806-0
López Zúñiga D	COVID-19 diagnosis through image	Med Clin (Barc)	10.1016/j.medcli.2020.04.006
López Zúñiga MÁ	Spontaneous mediastinal emphysema in patients with COVID-19	Emergencias
Lorenzo C	Acute pulmonary embolism in COVID-19 related hypercoagulability	J Thromb Thrombolysis	10.1007/s11239-020-02160-1
Lotti M	Beware of the acute bowel disease in COVID-19 patients	ANZ J Surg	10.1111/ans.16384
Lotti M	Unsuspected clinical presentation of coronavirus disease 2019: acute bowel disease	ANZ J Surg	10.1111/ans.16213
Lou-Mercadé AC	Prevention of thrombosis in pregnant women with suspected SARS-CoV-2 infection: clinical management algorithm	Ultrasound Obstet Gynecol	10.1002/uog.22096
Louapre C	Patients with MS treated with immunosuppressive agents: Across the COVID-19 spectrum	Rev Neurol (Paris)	10.1016/j.neurol.2020.04.009
Loukoul WA	[The role of thoracic CT scan, a triage tool for suspected COVID-19 cases]	Soins	10.1016/S0038-0814(20)30244-9
Lovas A	[Importance of the imaging techniques in the management of COVID-19-infected patients]	Orv Hetil	10.1556/650.2020.31814
Lovati C	Diagnosing herpes simplex-1 encephalitis at the time of COVID-19 pandemic	Neurol Sci	10.1007/s10072-020-04461-y
Lovato A	Clinical Presentation of COVID-19: A Systematic Review Focusing on Upper Airway Symptoms	Ear Nose Throat J	10.1177/0145561320920762
Lovato A	Upper airway symptoms in coronavirus disease 2019 (COVID-19)	Am J Otolaryngol	10.1016/j.amjoto.2020.102474
Loveday C	Prioritisation by FIT to mitigate the impact of delays in the 2-week wait colorectal cancer referral pathway during the COVID-19 pandemic: a UK modelling study	Gut	10.1136/gutjnl-2020-321650
Low HM	TTSH and NCID Radiology Services in COVID-19	Ann Acad Med Singap	10.47102/annals-acadmedsg.2020219
Low SW	Gastric ischemia and portal vein thrombosis in a COVID-19-infected patient	Endoscopy	10.1055/a-1230-3357
Low TT	Rethinking COVID-19 'pneumonia' - is this primarily a vaso-occlusive disease, and can early anticoagulation save the ventilator famine?	Pulm Circ	10.1177/2045894020931702
Lowe A	A UK-wide survey looking at teaching and trainee confidence in teledermatology: a vital gap in a COVID-19-induced era of rapid digital transformation?	Clin Exp Dermatol	10.1111/ced.14358
Lu CY	The value of CT imaging for COVID-19 pneumonia: report of a false-negative nucleic acid test case	J Thorac Dis	10.21037/jtd.2020.03.62
Lu PX	[Clinical and chest X-ray characteristics of 5 cases with severe acute respiratory syndrome in children in Shenzhen area]	Zhonghua Er Ke Za Zhi
Lu R	Epidemiological and clinical characteristics of COVID-19 patients in Nantong, China	J Infect Dev Ctries	10.3855/jidc.12678
Lu S	First report of manic-like symptoms in a COVID-19 patient with no previous history of a psychiatric disorder	J Affect Disord	10.1016/j.jad.2020.08.031
Lu S	Comparison of nonhuman primates identified the suitable model for COVID-19	Signal Transduct Target Ther	10.1038/s41392-020-00269-6
Lu T	Computed Tomography Manifestations of 5 Cases of the Novel Coronavirus Disease 2019 (COVID-19) Pneumonia From Patients Outside Wuhan	J Thorac Imaging	10.1097/RTI.0000000000000508
Lu W	A Clinical Study of Noninvasive Assessment of Lung Lesions in Patients with Coronavirus Disease-19 (COVID-19) by Bedside Ultrasound	Ultraschall Med	10.1055/a-1154-8795
Lu X	Lung ultrasound score in establishing the timing of intubation in COVID-19 interstitial pneumonia: A preliminary retrospective observational study	PLoS One	10.1371/journal.pone.0238679
Lu XF	[Clinical features and high resolution CT imaging evolution of coronavirus disease 2019]	Zhonghua Jie He He Hu Xi Za Zhi	10.3760/cma.j.cn112147-20200214-00094
Lu Y	Clinical characteristics and radiological features of children infected with the 2019 novel coronavirus	Clin Radiol	10.1016/j.crad.2020.04.010
Lu Y	Nuclear medicine in responding to global pandemic COVID-19-American College of Nuclear Medicine member experience	Eur J Nucl Med Mol Imaging	10.1007/s00259-020-04799-7
Lu Y	Emerging Attack and Management Strategies for Nuclear Medicine in Responding to COVID-19-ACNM Member Experience and Advice	Clin Nucl Med	10.1097/RLU.0000000000003077
Lu Y	Perfusion SPECT/CT to diagnose pulmonary embolism during COVID-19 pandemic	Eur J Nucl Med Mol Imaging	10.1007/s00259-020-04851-6
Lu Y	Cerebral Micro-Structural Changes in COVID-19 Patients - An MRI-based 3-month Follow-up Study	EClinicalMedicine	10.1016/j.eclinm.2020.100484
Lucatelli P	Heparin-Related Major Bleeding in Covid-19-Positive Patient: Perspective from the Outbreak	Cardiovasc Intervent Radiol	10.1007/s00270-020-02532-3
Luetkens JA	Diffuse Myocardial Inflammation in COVID-19 Associated Myocarditis Detected by Multiparametric Cardiac Magnetic Resonance Imaging	Circ Cardiovasc Imaging	10.1161/CIRCIMAGING.120.010897
Lugnan C	Lung ultrasonography in COVID-19: a game changer in the stroke unit?	Eur J Neurol	10.1111/ene.14352
Lui K	Abdominal imaging findings in patients with SARS-CoV-2 infection: a scoping review	Abdom Radiol (NY)	10.1007/s00261-020-02739-5
Lundon DJ	A Decision Aide for the Risk Stratification of GU Cancer Patients at Risk of SARS-CoV-2 Infection, COVID-19 Related Hospitalization, Intubation, and Mortality	J Clin Med	10.3390/jcm9092799
[truncated: 1,873 more rows]

## Sheet: EMBASE
Author Names	Title	Journal
A'Court C., Shanmuganathan M., Leoni-Moreno J.C.	COVID-19 and cardiac considerations in the community	The British journal of general practice : the journal of the Royal College of General Practitioners (2020) 70:700 (524-525). Date of Publication: 1 Nov 2020
Aaron L., Welch M., Shah A., Thomas T., McKechnie S.R.	Recurrent massive pulmonary emboli in a critically ill patient with COVID-19	Anesthesia Reports (2020) 8:2 (94-97). Date of Publication: 1 Jul 2020
Abdelaziz H.K., Abdelrahman A., Nabi A., Debski M., Mentias A., Choudhury T., Patel B., Saad M.	Impact of COVID-19 pandemic on patients with ST-segment elevation myocardial infarction: Insights from a British cardiac center	American Heart Journal (2020) 226 (45-48). Date of Publication: 1 Aug 2020
Abdelmohsen M.A., Alkandari B.M., Gupta V.K., ElBeheiry A.A.	Diagnostic value of abdominal sonography in confirmed COVID-19 intensive care patients	Egyptian Journal of Radiology and Nuclear Medicine (2020) 51:1 Article Number: 198. Date of Publication: 1 Dec 2020
Abdessemed D.	Different techniques of extraction and antiviral activities of quercetin against viruses such as coronavirus, influenza virus, ebola virus, zika virus, and other viruses	Asian Journal of Pharmaceutical and Clinical Research (2020) 13:12 (4-9). Date of Publication: 1 Dec 2020
Abdullah H.M., Hama-Ali H.H., Ahmed S.N., Ali K.M., Karadakhy K.A., Mahmood S.O., Mahmood Z.H., Hamad Amin K.Q., Atta P.M., Nuradeen B.E., Mohammed S.H., Salih R.Q., Baba H.O., Kakamad F.H.	A severe refractory COVID-19 patient responding to convalescent plasma; A case series	Annals of Medicine and Surgery (2020) 56 (125-127). Date of Publication: 1 Aug 2020
Abeysekera K.W.M., Karteszi H., Clark A., Gordon F.H.	Spontaneous portomesenteric thrombosis in a non-cirrhotic patient with SARS-CoV-2 infection	BMJ Case Reports (2020) 13:12 Article Number: e238906. Date of Publication: 22 Dec 2020
Abkouh D.T., Tusha J., Khanam V., Giri P., Kumar S.	SUDDEN CARDIAC DEATH AND THE PECULIAR COVID-19 CASE	Chest (2020) 158:4 Supplement (A271). Date of Publication: 1 Oct 2020
Abool Maaly C.A., Al Suwaidi J., Khatib M.Y., Alzaeem H.	Right Atrial Thrombus in Transient in a COVID-19 Patient: Clinical Echocardiographic Features—Case Report and Literature Review	SN Comprehensive Clinical Medicine (2020) 2:11 (2411-2413). Date of Publication: 1 Nov 2020
Abou-Arab O., Huette P., Debouvries F., Dupont H., Jounieaux V., Mahjoub Y.	Inhaled nitric oxide for critically ill Covid-19 patients: a prospective study	Critical Care (2020) 24:1 Article Number: 645. Date of Publication: 1 Dec 2020
Abramowicz J.S., Basseal J.M.	World Federation for Ultrasound in Medicine and Biology Position Statement: How to Perform a Safe Ultrasound Examination and Clean Equipment in the Context of COVID-19	Ultrasound in Medicine and Biology (2020) 46:7 (1821-1826). Date of Publication: 1 Jul 2020
Abramowicz J.S., Basseal J.M., Brezinka C., Dall'Asta A., Deng J., Harrison G., Lee J.C.S., Lim A., Maršal K., Miloro P., Poon L.C., Salvesen K.Å., Sande R., Ter Haar G., Westerway S.C., Xie M.X., Lees C.	ISUOG Safety Committee Position Statement on use of personal protective equipment and hazard mitigation in relation to SARS-CoV-2 for practitioners undertaking obstetric and gynecological ultrasound	Ultrasound in obstetrics & gynecology : the official journal of the International Society of Ultrasound in Obstetrics and Gynecology (2020) 55:6 (886-891). Date of Publication: 1 Jun 2020
Abrams B., Kertai M.D., Weitzel N.	Contribution of Cardiothoracic and Abdominal Transplant Anesthesiologists: Leading the Way for the Full Spectrum of Patients in Midst of COVID-19 Pandemic	Seminars in Cardiothoracic and Vascular Anesthesia (2020) 24:3 (199-201). Date of Publication: 1 Sep 2020
Abrams E.R., Rose G., Fields J.M., Esener D.	Point-of-Care Ultrasound in the Evaluation of COVID-19	Journal of Emergency Medicine (2020) 59:3 (403-408). Date of Publication: 1 Sep 2020
Abrams M.P., Coromilas E.J., Wan E.Y., Rubin G.A., Garan H., Dizon J.M.	Malignant ventricular arrhythmias in patients with severe acute respiratory distress syndrome due to COVID-19 without significant structural heart disease	HeartRhythm Case Reports (2020) 6:11 (858-862). Date of Publication: 1 Nov 2020
Abu-Rustum R.S., Akolekar R., Sotiriadis A., Salomon L.J., Costa F.D.S., Wu Q., Frusca T., Bilardo C.M., Prefumo F., Poon L.C.	ISUOG Consensus Statement on organization of routine and specialist obstetric ultrasound services in context of COVID-19	Ultrasound in obstetrics & gynecology : the official journal of the International Society of Ultrasound in Obstetrics and Gynecology (2020) 55:6 (863-870). Date of Publication: 1 Jun 2020
Accavitti M.J., Danciu S.	Computed tomography as an alternative to transesophageal echocardiography: A review of the literature in light of COVID-19	Annals of Clinical Cardiology (2020) 2:1 (8-12). Date of Publication: 1 Jan 2020
Acharya K.P., Poudel P., Sherpa K., Adhikari C.M.	COVID-19: Cardiovascular perspective.	Nepalese Heart Journal (2020) 17:1 (1-5). Date of Publication: 2020
Achour A., Dkhil O., Saad J., Abdelali M., Zrig A., Hmida B., Golli M., Maatouk M., Mnari W.	Chest ct-scan finding of asymptomatic covid-19 pneumonia: A prospective 542 patients’ single center study	Pan African Medical Journal (2020) 36 (1-7) Article Number: 257. Date of Publication: 1 May 2020
Adam S., Zahra S.A., Chor C.Y.T., Khare Y., Harky A.	COVID-19 pandemic and its impact on service provision: A cardiology prospect	Acta Cardiologica (2020) (1-8). Date of Publication: 2020
Adams S.J., Burbridge B., Chatterson L., McKinney V., Babyn P., Mendez I.	Telerobotic ultrasound to provide obstetrical ultrasound services remotely during the COVID-19 pandemic	Journal of telemedicine and telecare (2020) (1357633X20965422). Date of Publication: 20 Oct 2020
Adamson P., Verryt T., Frampton C., Troughton R., Doughty R., Richards A.M.	Sex Differences in Ventricular Remodeling and Long-Term Heart Failure Outcomes Following Acute Coronary Syndrome	Heart Lung and Circulation (2020) 29 Supplement 1 (S23-S24). Date of Publication: 1 Jan 2020
Adamson P., Verryt T., Frampton C., Troughton R., Doughty R., Richards A.M.	Age-Related Differences in Ventricular Remodeling and Long-Term Heart Failure Outcomes Following Acute Coronary Syndrome	Heart Lung and Circulation (2020) 29 Supplement 1 (S23). Date of Publication: 1 Jan 2020
Adamuz M.C., Figal D.P.	The Challenging and Amazing Field of Sports Cardiology	Journal of Cardiovascular Translational Research (2020) 13:3 (263-264). Date of Publication: 1 Jun 2020
Afolabi B.I., Idowu B.M., Onigbinde S.O.	Multimodality imaging of coronavirus disease 2019 (Covid-19): A pictorial essay	Polish Journal of Radiology (2020) 85:1 (e387-e393). Date of Publication: 2020
Afshar Y., Silverman N.S., Han C.S., Platt L.D.	Clinical guidance and perinatal care in the era of coronavirus disease 2019 (COVID-19)	Journal of Perinatal Medicine (2020) 48:9 (925-930). Date of Publication: 1 Nov 2020
Agarwal A., Vishnu V., Vibha D., Bhatia R., Gupta A., Das A., Srivastava M.V.P.	Intracerebral hemorrhage and SARS-CoV-2: Association or causation	Annals of Indian Academy of Neurology (2020) 23:3 (261-264). Date of Publication: 1 May 2020
Aggarwal M., Dass J., Mahapatra M.	Hemostatic Abnormalities in COVID-19: An Update	Indian Journal of Hematology and Blood Transfusion (2020) 36:4 (616-626). Date of Publication: 1 Oct 2020
Aggeli C., Oikonomou E., Tousoulis D.	A reappraisal of the role of transthoracic ultrasound in the era of COVID-19: Patient evaluation through new windows	Hellenic Journal of Cardiology (2020). Date of Publication: 2020
Agricola E., Beneduce A., Esposito A., Ingallina G., Palumbo D., Palmisano A., Ancona F., Baldetti L., Pagnesi M., Melisurgo G., Zangrillo A., De Cobelli F.	Heart and Lung Multimodality Imaging in COVID-19	JACC: Cardiovascular Imaging (2020) 13:8 (1792-1808). Date of Publication: 1 Aug 2020
Agstam S., Vijay J., Gupta A., Bansal S.	Acute pulmonary embolism: An unseen villain in COVID-19	Indian Heart Journal (2020) 72:3 (218-219). Date of Publication: 1 May 2020
Ahluwalia N., Love B., Chan A., Zaidi A.N.	COVID-19 in an Adult With Tricuspid Atresia S/P Fontan Palliation	JACC: Case Reports (2020) 2:9 (1261-1266). Date of Publication: 15 Jul 2020
Ahmad S., Ahmed R.N., Jani P., Ullah M., Aboulgheit H.	SARS-CoV-2 isolation from an appendix	Journal of Surgical Case Reports (2020) 2020:8. Date of Publication: 1 Aug 2020
Ahmed I., Azhar A., Eltaweel N., Tan B.K.	First COVID-19 maternal mortality in the UK associated with thrombotic complications	British Journal of Haematology (2020) 190:1 (e37-e38). Date of Publication: 1 Jul 2020
Ahmed T., Lodhi S.H., Kapadia S., Shah G.V.	Community and healthcare system-related factors feeding the phenomenon of evading medical attention for time-dependent emergencies during COVID-19 crisis	BMJ Case Reports (2020) 13:8 Article Number: 237817. Date of Publication: 25 Aug 2020
Ahmed T., Nautiyal A., Kapadia S., Nissen S.E.	Delayed Presentation of STEMI Complicated by Ventricular Septal Rupture in the Era of COVID-19 Pandemic	JACC: Case Reports (2020) 2:10 (1599-1602). Date of Publication: 1 Aug 2020
Ajibade A., Younas H., Pullan M., Harky A.	Telemedicine in cardiovascular surgery during COVID-19 pandemic: A systematic review and our experience	Journal of Cardiac Surgery (2020) 35:10 (2773-2784). Date of Publication: 1 Oct 2020
Akgul A., Turkyilmaz S., Turkyilmaz G., Toz H.	Acute Aortic Dissection Surgery in a Patient With COVID-19	Annals of Thoracic Surgery (2021) 111:1 (e1-e3). Date of Publication: 1 Jan 2021
Akhtar A.B., Durrani R.S., Ghafoor A.U.R.	The new normal–pain control in COVID era	Anaesthesia, Pain and Intensive Care (2020) 24:4 (373-376). Date of Publication: 1 Aug 2020
Akkari R., Schwartz B.	PHLEGMASIA CERULEA DOLENS: AN ATYPICAL COVID-19 PRESENTATION	Chest (2020) 158:4 Supplement (A2090). Date of Publication: 1 Oct 2020
Akl E.A., Blazic I., Yaacoub S., Frija G., Chou R., Appiah J.A., Fatehi M., Flor N., Hitti E., Jafri H., Jin Z.-Y., Kauczor H.U., Kawooya M., Kazerooni E.A., Ko J.P., Mahfouz R., Muglia V., Nyabanda R., Sanchez M., Shete P.B., Ulla M., Zheng C., van Deventer E., Perez M.D.R.	Use of Chest Imaging in the Diagnosis and Management of COVID-19: A WHO Rapid Advice Guide	Radiology (2020) (203173). Date of Publication: 30 Jul 2020
Akoluk A., Mazahir U., Douedi S., Aziz A., Obagi A., Kiss D., Flynn D., Costanzo E., Simsir S.A., Saybolt M.D.	Pulmonary Embolism in COVID-19 Treated with VA-ECLS and Catheter tPA	Clinical Medicine Insights: Circulatory, Respiratory and Pulmonary Medicine (2020) 14. Date of Publication: 2020
Akula N., Syed T., Trebejo M.M.	A CARDIOVASCULAR COMPLICATION OF COVID-19: DELAYED PRESENTATION OF ACUTE MYOPERICARDITIS	Chest (2020) 158:4 Supplement (A287). Date of Publication: 1 Oct 2020
Al-Ani F., Chehade S., Lazo-Langner A.	Thrombosis risk associated with COVID-19 infection. A scoping review	Thrombosis Research (2020) 192 (152-160). Date of Publication: 1 Aug 2020
Al-assaf O., Mirza M., Musa A.	Atypical presentation of COVID-19 as subclinical myocarditis with persistent high-degree atrioventricular block treated with pacemaker implant	HeartRhythm Case Reports (2020) 6:11 (884-887). Date of Publication: 1 Nov 2020
Al-Ghafry M., Aygun B., Appiah-Kubi A., Vlachos A., Ostovar G., Capone C., Sweberg T., Palumbo N., Goenka P., Wolfe L.W., Lipton J.M., Acharya S.S.	Are children with SARS-CoV-2 infection at high risk for thrombosis? Viscoelastic testing and coagulation profiles in a case series of pediatric patients	Pediatric Blood and Cancer (2020) 67:12 Article Number: e28737. Date of Publication: 1 Dec 2020
Al-Kuraishy H., Al-Maiahy T., Al-Gareeb A., Musa R., Ali Z.	COVID-19 pneumonia in an Iraqi pregnant woman with preterm delivery	Asian Pacific Journal of Reproduction (2020) 9:3 (156-158). Date of Publication: 1 May 2020
Al-Otaibi M., Iftikhar O., Brailovsky Y., Rali P., Islam S., Narewski E., Choi E., Cohen G., Bashir R., Lakhter V.	Catheter-Directed Thrombolysis of Iliocaval Thrombosis in Patients With COVID-19 Infection	JACC: Case Reports (2020) 2:12 (2016-2020). Date of Publication: 1 Oct 2020
Al-Wahaibi K., Al-Wahshi Y., Mohamed Elfadil O.	Myocardial Injury Is Associated with Higher Morbidity and Mortality in Patients with 2019 Novel Coronavirus Disease (COVID-19)	SN Comprehensive Clinical Medicine (2020) 2:12 (2514-2520). Date of Publication: 1 Dec 2020
Alaarag A., Hassan T., Samir S., Naseem M.	Clinical and angiographic characteristics of patients with STEMI and confirmed diagnosis of COVID-19: an experience of Tanta University Hospital	Egyptian Heart Journal (2020) 72:1 Article Number: 68. Date of Publication: 1 Dec 2020
Alali F., Haidar A., Ngo K.H., Stawick L.E.	Gastric ischemia: A late complication of heller myotomy and dor fundoplication	American Journal of Gastroenterology (2020) 115:SUPPL (S1539). Date of Publication: 1 Oct 2020
Alarcon-Calderon A., Celli D., Plate T., Galo J., Alvarez R.	MASSIVE PULMONARY EMBOLISM TREATED WITH THROMBOLYSIS IN COVID-19: A CASE SERIES	Chest (2020) 158:4 Supplement (A2126-A2127). Date of Publication: 1 Oct 2020
Albano D., Bruno A., Bruno F., Calandri M., Caruso D., Clemente A., Coppolino P., Cozzi D., De Robertis R., Gentili F., Grazzini I., Jannone M.L., Liguori C., Natella R., Pace G., Posa A., Scalise P., Accarino B., Bibbolino C., Barile A., Grassi R., Messina C.	Impact of coronavirus disease 2019 (COVID-19) emergency on Italian radiologists: a national survey	European Radiology (2020). Date of Publication: 2020
Albert C.L., Carmona-Rubio A.E., Weiss A.J., Procop G.G., Starling R.C., Rodriguez E.R.	The Enemy Within: Sudden-Onset Reversible Cardiogenic Shock With Biopsy-Proven Cardiac Myocyte Infection by Severe Acute Respiratory Syndrome Coronavirus 2	Circulation (2020) 142:19 (1865-1870). Date of Publication: 10 Nov 2020
Albiero R., Seresini G.	Subacute Left Ventricular Free Wall Rupture after Delayed STEMI Presentation During the COVID-19 Pandemic	JACC: Case Reports (2020) 2:10 (1603-1609). Date of Publication: 1 Aug 2020
Albuquerque F.C.	Unpredictable times	Journal of NeuroInterventional Surgery (2020) 12:8 (725). Date of Publication: 1 Aug 2020
Aldekhyl S.S., Arabi Y.M.	Simulation role in preparing for COVID-19	Annals of Thoracic Medicine (2020) 15:3 (134-137). Date of Publication: 1 Jul 2020
Alexander L.K., Keene B.W., Baric R.S.	Echocardiographic changes following rabbit coronavirus infection	Advances in Experimental Medicine and Biology (1995) 380 (113-115). Date of Publication: 1995
Alexander T.H., Hennigan A., Harrison P., Plotkin G.	Transcranial Doppler: The Fifth Decade	Journal for Vascular Ultrasound (2020). Date of Publication: 2020
Alfageme M., González Plaza J., Méndez S., Gómez Patiño J.A., Collado M.L., Abadal J.M., González Costero R., Fontanilla T., García Suárez A.	Venous Doppler ultrasound in critically Ill COVID-19 patients: game changer in anticoagulation therapy	Ultrasound Journal (2020) 12:1 Article Number: 54. Date of Publication: 1 Dec 2020
Alfaki M., Flemming N., Sittol R., Grant J., Lisung F.	ACUTE PULMONARY EMBOLISM AND MYOCARDIAL INJURY IN COVID-19 PATIENT	Chest (2020) 158:4 Supplement (A2134-A2135). Date of Publication: 1 Oct 2020
Alharthy A., Abuhamdah M., Balhamar A., Faqihi F., Nasim N., Ahmad S., Noor A., Tamim H., Alqahtani S.A., Abdulaziz Al Saud A.A.A.S.B., Kutsogiannis D.J., Brindley P.G., Memish Z.A., Karakitsos D., Blaivas M.	Residual Lung Injury in Patients Recovering From COVID-19 Critical Illness: A Prospective Longitudinal Point-of-Care Lung Ultrasound Study	Journal of ultrasound in medicine : official journal of the American Institute of Ultrasound in Medicine (2020). Date of Publication: 13 Nov 2020
Alharthy A., Balhamar A., Faqihi F., Alshaya R., Noor A., Alaklobi F., Memish Z.A., Karakitsos D.	Insidious development of pulmonary embolism in asymptomatic patients with COVID-19: Two rare case-reports	Respiratory Medicine Case Reports (2020) 31 Article Number: 101186. Date of Publication: 1 Jan 2020
Alharthy A., Faqihi F., Abuhamdah M., Noor A., Naseem N., Balhamar A., Al Saud A.A.A.S.B.A., Brindley P.G., Memish Z.A., Karakitsos D., Blaivas M.	Prospective Longitudinal Evaluation of Point-of-Care Lung Ultrasound in Critically Ill Patients With Severe COVID-19 Pneumonia	Journal of ultrasound in medicine : official journal of the American Institute of Ultrasound in Medicine (2020). Date of Publication: 14 Aug 2020
Alharthy A., Faqihi F., Papanikolaou J., Balhamar A., Blaivas M., Memish Z.A., Karakitsos D.	Thrombolysis in severe COVID-19 pneumonia with massive pulmonary embolism	American Journal of Emergency Medicine (2020). Date of Publication: 2020
Alhassan S.M., Iqbal P., Fikrey L., Mohamed Ibrahim M.I., Qamar M.S., Chaponda M., Munir W.	Post COVID 19 acute acalculous cholecystitis raising the possibility of underlying dysregulated immune response, a case report	Annals of Medicine and Surgery (2020) 60 (434-437). Date of Publication: 1 Dec 2020
Alhogbani T.	Acute myocarditis associated with novel Middle East respiratory syndrome coronavirus	Annals of Saudi Medicine (2016) 36:1 (78-80). Date of Publication: 1 Jan 2016
Ali A., Omore I., Asare L., Gabani M., Riaz M.	SEATED-IMMOBILITY THROMBOEMBOLISM SYNDROME COMPLICATING CORONAVIRUS DISEASE 2019 OUTBREAK QUARANTINE	Chest (2020) 158:4 Supplement (A1614). Date of Publication: 1 Oct 2020
Ali M.	COVID-19 VENTILATOR DEPENDENT RESPIRATORY FAILURE SUCCESSFULLY TREATED WITH ANTIINFLAMMATORY BOTANICALS	Chest (2020) 158:4 Supplement (A2492). Date of Publication: 1 Oct 2020
Aliberti S., Amati F., Pappalettera M., Di Pasquale M., D'Adda A., Mantero M., Gramegna A., Simonetta E., Oneta A.M., Privitera E., Gori A., Bozzi G., Peyvandi F., Minoia F., Filocamo G., Abbruzzese C., Vicenzi M., Tagliabue P., Alongi S., Blasi F.	COVID-19 multidisciplinary high dependency unit: The Milan model	Respiratory Research (2020) 21:1 Article Number: 260. Date of Publication: 9 Oct 2020
Aliji N., Aliu F.	Oligohydramnion in COVID19	European Journal of Obstetrics and Gynecology and Reproductive Biology (2020) 249 (102). Date of Publication: 1 Jun 2020
Alilio P.M., Ebeling-Koning N.E., Roth K.R., Desai T.	Lung point-of-care (POCUS) ultrasound in a pediatric COVID-19 case	Radiology Case Reports (2020) 15:11 (2314-2318). Date of Publication: 1 Nov 2020
Aljondi R., Alghamdi S.	Diagnostic value of imaging modalities for COVID-19: Scoping review	Journal of Medical Internet Research (2020) 22:8 Article Number: 19673. Date of Publication: 1 Aug 2020
Alkatout I., Karimi-Zarchi M., Allahqoli L.	Gynecological cancers and the global COVID-19 pandemic	Journal of the Turkish German Gynecology Association (2020) 21:4 (272-278). Date of Publication: 2020
Allam A.E.-S., Ergonenc T., Garcia Martos A., Fajardo Perez M., Perdisa F., Porta F., Serrano S., Tognù A., Galluccio F.	Ultrasound-Guided Interventions During the COVID-19 Pandemic-A New Challenge	American journal of physical medicine & rehabilitation (2020) 99:7 (580-581). Date of Publication: 1 Jul 2020
Allam H.H., Kinsara A.J., Tuaima T., Alfakih S.	Pericardial fluid in a COVID-19 Patient: Is it exudate or transudate?	European Journal of Case Reports in Internal Medicine (2020) 7:6. Date of Publication: 2020
Allegorico E., Buonerba C., Bosso G., Pagano A., Porta G., Serra C., Dolce P., Minerva V., Vicario F.D., Altruda C., Arbo P., Russo T., Sio C.D., Franco N., Ruffa G., Mormile C., Cannavacciuolo F., Mercurio V., Gervasio G., Costanzo G.D., Ragozzino A., Scafuri L., Facchini G., Numis F.	The use of chest ultrasonography in suspected cases of COVID-19 in the emergency department	Future Science OA (2021) 7:1 Article Number: 0127. Date of Publication: 1 Jan 2021
Allinovi M., Parise A., Giacalone M., Amerio A., Delsante M., Odone A., Franci A., Gigliotti F., Amadasi S., Delmonte D., Parri N., Mangia A.	Lung Ultrasound May Support Diagnosis and Monitoring of COVID-19 Pneumonia	Ultrasound in Medicine and Biology (2020) 46:11 (2908-2917). Date of Publication: 1 Nov 2020
Alloway B.C., Yaeger S.K., Mazzaccaro R.J., Villalobos T., Hardy S.G.	Suspected case of COVID-19-associated pancreatitis in a child	Radiology Case Reports (2020) 15:8 (1309-1312). Date of Publication: 1 Aug 2020
AlMazeedi S.M., AlHasan A.J.M.S., AlSherif O.M., Hachach-Haram N., Al-Youha S.A., Al-Sabah S.K.	Employing augmented reality telesurgery for COVID-19 positive surgical patients	British Journal of Surgery (2020) 107:10 (e386-e387). Date of Publication: 1 Sep 2020
Almeida Monteiro R.A., de Oliveira E.P., Nascimento Saldiva P.H., Dolhnikoff M., Duarte-Neto A.N., da Silva L.F.F., Mauad T., dos Santos G.A.B., Leite T.L.L.F., de Moura C.S., Filho J.T., Bispo K.C.S., dos Santos A.B.G., Fernezlian S.M., do Nascimento R.S.	Histological–ultrasonographical correlation of pulmonary involvement in severe COVID-19	Intensive Care Medicine (2020) 46:9 (1766-1768). Date of Publication: 1 Sep 2020
Almskog L.M., Wikman A., Svensson J., Wanecek M., Bottai M., van der Linden J., Ågren A.	Rotational thromboelastometry results are associated with care level in COVID-19	Journal of Thrombosis and Thrombolysis (2020). Date of Publication: 2020
Alnashri H., Aljohani N., Tayeb S., Rabie N., AlBenayan E., Alharthi A., Samannodi M.	A challenging case of multisystem inflammatory syndrome in children related to coronavirus Disease-19 hospitalized under adult medical service	IDCases (2020) 22 Article Number: e00957. Date of Publication: 1 Jan 2020
Alqahtani S.A., Aljumah A.A., Hashim A., Alenazi T.H., AlJawad M., Al Hamoudi W.K., Alghamdi M.Y.	Principles of care for patients with liver disease during the coronavirus disease 2019 (covid-19) pandemic: Position statement of the saudi association for the study of liver disease and transplantation	Annals of Saudi Medicine (2020) 40:4 (273-280). Date of Publication: 1 Aug 2020
Alqudah A.A., Dwairi R.A.A., Alqudah N.M., Abumurad S.K.	COVID-19 lockdown and eye injury: A case series from Jordan	International Medical Case Reports Journal (2020) 13 (493-501). Date of Publication: 2020
Alschuler K.N., von Geldern G., Ball D., Costello K., Skeen M., Chahin S., Wundes A.	Rapid transfer of knowledge for multiple sclerosis clinical care during COVID-19: ECHO MS	Multiple Sclerosis and Related Disorders (2020) 46 Article Number: 102600. Date of Publication: 1 Nov 2020
Alserehi H., Wali G., Alshukairi A., Alraddadi B.	Impact of Middle East Respiratory Syndrome coronavirus (MERS-CoV) on pregnancy and perinatal outcome	BMC Infectious Diseases (2016) 16:1 Article Number: 105. Date of Publication: 2 Mar 2016
Alshami A., Museedi A.S., Varon J.	Point of care ultrasound in coronavirus 2019: Helpful or not?	Current Respiratory Medicine Reviews (2020) 16:2 (71-72). Date of Publication: 2020
AlZaghal L.A., AlZaghal N., Alomari S.O., Obeidat N., Obeidat B., Hayajneh W.A.	Multidisciplinary team management and cesarean delivery for a Jordanian woman infected with SARS-COV-2: A case report	Case Reports in Women's Health (2020) 27 Article Number: e00212. Date of Publication: 1 Jul 2020
Ambrosetti M.C., Battocchio G., Zamboni G.A., Fava C., Tacconelli E., Mansueto G.	Rapid onset of bronchiectasis in COVID-19 Pneumonia: two cases studied with CT	Radiology Case Reports (2020) 15:11 (2098-2103). Date of Publication: 1 Nov 2020
Ambrosy A.P., Fitzpatrick J.K., Fudim M.	Hospitalizations for heart failure during the COVID-19 pandemic: making sense of the known knowns, known unknowns, and unknown unknowns	European Journal of Heart Failure (2020) 22:10 (1752-1754). Date of Publication: 1 Oct 2020
Aminlari A., Quenzer F., Hayden S., Stone J., Murchison C., Campbell C.	A Case of Covid-19 Diagnosed at Home With Portable Ultrasound and Confirmed With Home Serology Test	Journal of Emergency Medicine (2020). Date of Publication: 2020
Amir M., Djaharuddin I., Sudharsono A., Ramadany S.	COVID-19 concomitant with infective endocarditis: A case report and review of management	International Journal of Infectious Diseases (2020) 98 (109-112). Date of Publication: 1 Sep 2020
Amiraskari R., Sayarifard E., Kharrazi H., Naserfar N., Sayarifard A.	Neonatal sars-cov-2 infection and congenital myocarditis: A case report and literature review	Archives of Pediatric Infectious Diseases (2020) 8:3 (1-7) Article Number: e103504. Date of Publication: 1 Jun 2020
Ammirati E., Wang D.W.	SARS-CoV-2 inflames the heart. The importance of awareness of myocardial injury in COVID-19 patients	International Journal of Cardiology (2020) 311 (122-123). Date of Publication: 15 Jul 2020
Amoozgar B., Kaushal V., Mubashar U., Sen S., Yousaf S., Yotsuya M.	Symptomatic pericardial effusion in the setting of asymptomatic COVID-19 infection: A case report	Medicine (2020) 99:37 (e22093). Date of Publication: 11 Sep 2020
An X., Song Z., Gao Y., Tao J., Yang J.	To resume noninvasive imaging detection safely after peak period of COVID-19: Experiences from Wuhan China	Dermatologic Therapy (2020) 33:5 Article Number: e13590. Date of Publication: 1 Sep 2020
Andino J.J., Zhu A., Ellimoottil C., Dupree J.M.	USING VIDEO VISITS FOR NEW PATIENT EVALUATIONS DURING COVID-19	Fertility and Sterility (2020) 114:3 Supplement (e181-e182). Date of Publication: 1 Sep 2020
András L., Péter H., Anita K., Szilvia K., Tamás M., Zsolt S., Barna B.	Importance of the imaging techniques in the management of COVID-19infected patients	Orvosi Hetilap (2020) 161:17 (672-677). Date of Publication: 1 May 2020
Andreoni G., Rocchi G.	Etiological, epidemiological and clinical patterns of respiratory virus infections in man	Giornale di Malattie Infettive e Parassitarie (1975) 27:4 (243-254). Date of Publication: 1975
Angelidis G., Valotassiou V., Psimadas D., Georgoulias P.	Exercise stress testing: Time to restart in nuclear cardiology?	Journal of Nuclear Cardiology (2020) 27:4 (1417). Date of Publication: 1 Aug 2020
Anile A., Castiglione G., Zangara C., Calabrò C., Vaccaro M., Sorbello M.	COVID-19: The New Ultrasound Alphabet in SARS-CoV-2 Era	Anesthesia and analgesia (2020) 131:5 (e232-e234). Date of Publication: 1 Nov 2020
Anile A., Castiglione G., Zangara C., Calabrò C., Vaccaro M., Sorbello M.	CoviD-19: The new ultrasound alphabet in SARS-CoV-2 era	Anesthesia and Analgesia (2020) (E232-E234). Date of Publication: 2020
Annadurai V., Blackett J.W., Freedberg D.E., Hur C., Green P.H., Lebwohl B.	Characteristics and Outcomes of Endoscopies before and after the SARS-CoV-2 Outbreak in New York City	American Journal of Gastroenterology (2020) 115:SUPPL (S284-S285). Date of Publication: 1 Oct 2020
Anthi A., Konstantonis D., Theodorakopoulou M., Apostolopoulou O., Karampela I., Konstantopoulou G., Patsilinakou S., Armaganidis A., Dimopoulos G.	A severe covid-19 case complicated by right atrium thrombus	American Journal of Case Reports (2020) 21 (1-4) Article Number: e926915. Date of Publication: 2020
Antolín E., Herrero B., Rodríguez R., Illescas T., Duyos I., Gimeno A., Sotillo L., Abascal A., Orensanz I., Hernández A., Bartha J.L.	How to organize a Fetal Medicine Unit in the context of COVID-19 pandemic. Safe measures for obstetric scans and equipment cleaning	Clinica e Investigacion en Ginecologia y Obstetricia (2020). Date of Publication: 2020
Antonini-Canterin F., Pepi M., Monte I.P., Trocino G., Barbieri A., Barchitta A., Ciampi Q., Cresti A., Miceli S., Petrella L., Benedetto F.	Document addressed to cardiovascular echography operators at the time of COVID-19: A Document by the 'Società Italiana di Ecocardiografia e CardioVascular Imaging' Board 2019-2021	Journal of Cardiovascular Echography (2020) 30:1 (2-4). Date of Publication: 1 Jan 2020
Antonio A.C., Pires Ferreira M.A.	PIH61 ASSEMBLING EVIDENCE ABOUT THE USEFULNESS OF HARMONIC SCALPEL IN PEDIATRIC LAPAROSCOPIC FUNDOPLICATION	Value in Health (2020) 23 Supplement 1 (S163). Date of Publication: 1 May 2020
Antúnez-Montes O.Y.	Proposal to Unify the Colorimetric Triage System With the Standardized Lung Ultrasound Score for COVID-19	Journal of ultrasound in medicine : official journal of the American Institute of Ultrasound in Medicine (2020). Date of Publication: 27 Aug 2020
Antúnez-Montes O.Y., Buonsenso D.	Routine use of Point-of-Care lung ultrasound during the COVID-19 pandemic	Medicina Intensiva (2020). Date of Publication: 2020
Antúnez-Montes O.Y., Buonsenso D., Paz-Ortega S.O.	Feasibility of Lung Point-of-Care Ultrasound for Patients With COVID-19 in Air Medical Transport: Triage of 2 Initially Suspected Cases on Mexico's Front Line	Journal of ultrasound in medicine : official journal of the American Institute of Ultrasound in Medicine (2020). Date of Publication: 5 Aug 2020
Antùnez-Montes O.Y., Buonsenso D., Paz-Ortega S.O.	Rationale for the Routine Application of Lung Ultrasound in the Management of Coronavirus Disease 2019 (COVID-19) Patients in Middle- to Low-Income Countries	Ultrasound in Medicine and Biology (2020) 46:9 (2572-2574). Date of Publication: 1 Sep 2020
Anupama B.K., Thapa S.S., Amzuta I.	Transient Cardiomyopathy in a Patient With Coronavirus Disease-2019	Journal of Investigative Medicine High Impact Case Reports (2020) 8. Date of Publication: 2020
Aponte Martín D.M., Corso C., Fuentes C., Aponte Aparicio M.V., Sabbagh L.C.	Use of a new face shield for patients of the endoscopy unit to avoid aerosol exchange in the COVID-19 era	VideoGIE (2020) 5:11 (522-524). Date of Publication: 1 Nov 2020
Arachchillage D.J., Stacey A., Akor F., Scotz M., Laffan M.	Thrombolysis restores perfusion in COVID-19 hypoxia	British Journal of Haematology (2020) 190:5 (e270-e274). Date of Publication: 1 Sep 2020
Aragão R.C.A., Alves M.C., Passos H.D., Gonçalves L.F.G., Baumworcel L., Barreto-Filho J.A.S.	Myocardial injury in COVID-19: A challenge for clinical cardiologists	Arquivos Brasileiros de Cardiologia (2020) 115:1 (139-141). Date of Publication: 1 Jul 2020
Archbald-Pannone L.R., Harris D.A., Albero K., Steele R.L., Pannone A.F., Mutter J.B.	COVID-19 Collaborative Model for an Academic Hospital and Long-Term Care Facilities	Journal of the American Medical Directors Association (2020) 21:7 (939-942). Date of Publication: 1 Jul 2020
Archer S.L., Sharp W.W., Weir E.K.	Differentiating COVID-19 Pneumonia from Acute Respiratory Distress Syndrome and High Altitude Pulmonary Edema: Therapeutic Implications	Circulation (2020) 142:2 (101-104). Date of Publication: 14 Jul 2020
Argulian E., Sud K., Bohra C., Vogel B., Garg V., Talebi S., Lerakis S., Narula J.	Safety of Ultrasonic Enhancing Agents in Patients with COVID-19	Journal of the American Society of Echocardiography (2020) 33:7 (906-908). Date of Publication: 1 Jul 2020
Argulian E., Sud K., Vogel B., Bohra C., Garg V.P., Talebi S., Lerakis S., Narula J.	Right Ventricular Dilation in Hospitalized Patients With COVID-19 Infection	JACC: Cardiovascular Imaging (2020) 13:11 (2459-2461). Date of Publication: 1 Nov 2020
Arjun S., Patel D., Sanivarapu R., Iqbal J., Anjum F.	CASE REPORT OF SEVERE PULMONARY FIBROSIS AS A SEQUELAE OF COVID-19 INFECTION	Chest (2020) 158:4 Supplement (A433-A434). Date of Publication: 1 Oct 2020
Arrazola J., Masiello M.M., Joshi S., Dominguez A.E., Poel A., Wilkie C.M., Bressler J.M., McLaughlin J., Kraszewski J., Komatsu K.K., Peterson Pompa X., Jespersen M., Richardson G., Lehnertz N., LeMaster P., Rust B., Keyser Metobo A., Doman B., Casey D., Kumar J., Rowell A.L., Miller T.K., Mannell M., Naqvi O., Wendelboe A.M., Leman R., Clayton J.L., Barbeau B., Rice S.K., Warren-Mears V., Echo-…	COVID-19 Mortality Among American Indian and Alaska Native Persons - 14 States, January-June 2020	MMWR. Morbidity and mortality weekly report (2020) 69:49 (1853-1856). Date of Publication: 11 Dec 2020
Artifoni M., Danic G., Gautier G., Gicquel P., Boutoille D., Raffi F., Néel A., Lecomte R.	Systematic assessment of venous thromboembolism in COVID-19 patients receiving thromboprophylaxis: incidence and role of D-dimer as predictive factors	Journal of Thrombosis and Thrombolysis (2020) 50:1 (211-216). Date of Publication: 1 Jul 2020
Asensio E., Acunzo R., Uribe W., Saad E.B., Sáenz L.C.	Recommendations for the measurement of the QT interval during the use of drugs for COVID-19 infection treatment. Updatable in accordance with the availability of new evidence	Journal of Interventional Cardiac Electrophysiology (2020) 59:2 (315-320). Date of Publication: 1 Nov 2020
Ashari M.A., Zainal I.A., Zaki F.M.	Strategies for radiology departments in handling the covid-19 pandemic	Diagnostic and Interventional Radiology (2020) 26:4 (296-300). Date of Publication: 2020
Ashok V., Loke W.I., Dinov B., Robert S., David N., Camm C.F., Ross T.	Case report: High-grade atrioventricular block in suspected COVID-19 myocarditis	European Heart Journal - Case Reports (2020) 4:FI1. Date of Publication: 1 Oct 2020
Ashokka B., Chakraborty A., Subramania B.J., Karmakar M.K., Chan V.	Reconfiguring the scope and practice of regional anesthesia in a pandemic: The COVID-19 perspective	Regional Anesthesia and Pain Medicine (2020) 45:7 Article Number: 536-543. Date of Publication: 1 Jul 2020
Ashokka B., Chakraborty A., Subramanian B.J., Karmakar M.K., Chan V.	Reconfiguring the scope and practice of regional anesthesia in a pandemic: The COVID-19 perspective	Regional Anesthesia and Pain Medicine (2020) 45:7 (536-543). Date of Publication: 1 Jul 2020
Ashraf F.J., Walters K.J., Ayonrinde O.T.	The role of noninvasive liver fibrosis assessment and meld score in screening for oesophageal varices	Hepatology (2020) 72:1 SUPPL (1152A). Date of Publication: 1 Nov 2020
Ashraf F.J., Walters K.J., Ayonrinde O.T.	The role of noninvasive liver fibrosis assessment and meld score in screening for oesophageal varices	Hepatology (2020) 72:1 SUPPL (1152A). Date of Publication: 1 Nov 2020
Ashton J.J., Batra A., Coelho T.A.F., Afzal N.A., Beattie R.M.	Challenges in chronic paediatric disease during the COVID-19 pandemic: Diagnosis and management of inflammatory bowel disease in children	Archives of Disease in Childhood (2020) 105:7 (706). Date of Publication: 1 Jul 2020
Asif T., Ali Z.	Transient ST segment elevation in two patients with COVID-19 and a normal transthoracic echocardiogram	European Journal of Case Reports in Internal Medicine (2020) 7:5. Date of Publication: 2020
Asif T., Kassab K., Iskander F., Alyousef T.	Acute pericarditis and cardiac tamponade in a patient with COVID-19: A therapeutic challenge	European Journal of Case Reports in Internal Medicine (2020) 7:6. Date of Publication: 2020
Asserraji M., Maoujoud O., Belarbi M., Zemraoui N.	Collision of covid-19 pandemic with cardiovascular risk in chronic kidney disease patients; a heavy “triple peine”	Journal of Nephropathology (2020) 10:1 (1-3) Article Number: e01. Date of Publication: 2020
Atreya A.R., Kawamoto K., Yelavarthy P., Arain M.A., Cohen D.G., Wanamaker B.L., El Ela A.A., Romano M.A., Grossman P.M.	Acute Myocardial Infarction and Papillary Muscle Rupture in the COVID-19 Era	JACC: Case Reports (2020) 2:10 (1637-1641). Date of Publication: 1 Aug 2020
Attia Z.I., Kapa S., Noseworthy P.A., Lopez-Jimenez F., Friedman P.A.	Artificial Intelligence ECG to Detect Left Ventricular Dysfunction in COVID-19: A Case Series	Mayo Clinic Proceedings (2020) 95:11 (2464-2466). Date of Publication: 1 Nov 2020
Attisano T., Silverio A., Bellino M., Tumscitz C., Tarantino F.F., Santarelli A., Baldi C., Citro R., Galasso G.	Balloon aortic valvuloplasty for urgent treatment of severe aortic stenosis during coronavirus disease 2019 pandemic: a case report	ESC Heart Failure (2020) 7:6 (4348-4352). Date of Publication: 1 Dec 2020
Atul K., Aprajita K., Goldaa M.	Screening COVID-19 patients using safe practice score system in non-COVID radiology departments	Journal of Medical Ultrasound (2020) 28:4 (213-218). Date of Publication: 1 Oct 2020
Audo A., Bonato V., Cavozza C., Maj G., Pistis G., Secco G.G.	Acute Pulmonary Embolism in SARS-CoV-2 Infection Treated With Surgical Embolectomy	Annals of Thoracic Surgery (2020) 110:5 (e403-e404). Date of Publication: 1 Nov 2020
Augoustides J.G.	Perioperative Echocardiography During the Coronavirus Crisis: Considerations in Pediatrics and Congenital Heart Disease	Journal of Cardiothoracic and Vascular Anesthesia (2020) 34:9 (2303-2306). Date of Publication: 1 Sep 2020
Augoustides J.G.	Perioperative Echocardiography: Key Considerations During the Coronavirus Pandemic	Journal of Cardiothoracic and Vascular Anesthesia (2020) 34:6 (1416-1418). Date of Publication: 1 Jun 2020
Aujayeb A.	Lung ultrasound in COVID-19	Clinical Medicine, Journal of the Royal College of Physicians of London (2020) 20:6. Date of Publication: 1 Nov 2020
Aujayeb A.	Could lung ultrasound be used instead of auscultation?	African Journal of Emergency Medicine (2020) 10:3 (105-106). Date of Publication: 1 Sep 2020
Avila W.S., de Carvalho R.C.	COVID-19: A new challenge in pregnancy and heart disease	Arquivos Brasileiros de Cardiologia (2020) 115:1 (1-4). Date of Publication: 1 Jul 2020
Avruscio G., Camporese G., Campello E., Bernardi E., Persona P., Passarella C., Noventa F., Cola M., Navalesi P., Cattelan A., Tiberio I., Boscolo A., Spiezia L., Simioni P.	COVID-19 and Venous Thromboembolism in Intensive Care or Medical Ward	Clinical and Translational Science (2020) 13:6 (1108-1114). Date of Publication: 1 Nov 2020
Azer S.A.	COVID-19: pathophysiology, diagnosis, complications and investigational therapeutics	New Microbes and New Infections (2020) 37 Article Number: 100738. Date of Publication: 1 Sep 2020
Azhari A., Parsa A.	Covid-19 outbreak highlights: Importance of home- based rehabilitation in orthopedic surgery	Archives of Bone and Joint Surgery (2020) 8:SpecialIssue (317-318). Date of Publication: 1 Apr 2020
Aziz A., Fuchs K., Nhan-Chang C.-L., Zork N., Friedman A.M., Simpson L.L.	Adaptation of prenatal care and ultrasound	Seminars in Perinatology (2020) Article Number: 151278. Date of Publication: 2020
Babapoor-Farrokhran S., Batnyam U., Wiener P.C., Kanjanahattakij N., Khraisha O., Amanullah A., Mainigi S.K.	Atrioventricular and Sinus Node Dysfunction in Stable COVID-19 Patients	SN Comprehensive Clinical Medicine (2020) 2:11 (1955-1958). Date of Publication: 1 Nov 2020
Babapoor-Farrokhran S., Port Z., Wiener P.C., Amanullah A., Mainigi S.K.	Polymorphic Ventricular Tachycardia with a Normal QTc Interval in a Patient with COVID-19 and Fever: Case Report	SN Comprehensive Clinical Medicine (2020) 2:11 (2387-2390). Date of Publication: 1 Nov 2020
Baccellieri D., Apruzzi L., Ardita V., Rinaldi E., Bertoglio L., Melissano G., Chiesa R.	The “venous perspective” in Lombardia (Italy) during the first weeks of the COVID-19 epidemic	Phlebology (2020) 35:5 (295-296). Date of Publication: 1 Jun 2020
Baccellieri D., Bertoglio L., Apruzzi L., Ardita V., D’Angelo A., Bossi M., Rinaldi E., Bilman V., Calvisi S., Castagna A., Galli L., Landoni G., Melissano G., Querini P.R., Tresoldi M., De Cobelli F., Zangrillo A., Ciceri F., Chiesa R.	Incidence of deep venous thrombosis in COVID-19 hospitalized patients during the first peak of the Italian outbreak	Phlebology (2020). Date of Publication: 2020
Baek S.-Y., Jo J.-G., Song K.-H., Seo K.-W.	Recurrent pericardial effusion with feline infectious peritonitis in a cat	Journal of Veterinary Clinics (2017) 34:6 (437-440). Date of Publication: 1 Dec 2017
Bafna A.A., Gajbiye M., Deore K., Shah S., Bafna V.	Left subclavian arterial thrombosis presenting as acute limb ischemia in a coronavirus disease 2019 patient – An extreme rarity	Research in Cardiovascular Medicine (2020) 9:4 (100-102). Date of Publication: 1 Oct 2020
Bagate F., Tuffet S., Masi P., Perier F., Razazi K., de Prost N., Carteaux G., Payen D., Mekontso Dessap A.	Rescue therapy with inhaled nitric oxide and almitrine in COVID-19 patients with severe acute respiratory distress syndrome	Annals of Intensive Care (2020) 10:1 Article Number: 151. Date of Publication: 1 Dec 2020
Bai C., Chotirmall S.H., Rello J., Alba G.A., Ginns L.C., Krishnan J.A., Rogers R., Bendstrup E., Burgel P.-R., Chalmers J.D., Chua A., Crothers K.A., Duggal A., Kim Y.W., Laffey J.G., Luna C.M., Niederman M.S., Raghu G., Ramirez J.A., Riera J., Roca O., Tamae-Kakazu M., Torres A., Watkins R.R., Barrecheguren M., Belliato M., Chami H.A., Chen R., Cortes-Puentes G.A., Delacruz C., Hayes M.M., Heun…	Updated guidance on the management of COVID-19: From an american thoracic society/european respiratory society coordinated international task force (29 July 2020)	European Respiratory Review (2020) 29:157 (1-15) Article Number: 200287. Date of Publication: 30 Sep 2020
Baig M.A.	The rapid COVID screening (RCS) tool	Journal of the College of Physicians and Surgeons Pakistan (2020) 30:1 (S56-S58). Date of Publication: 1 Jun 2020
Baker K., Rippey J.	Lung ultrasound in a COVID pandemic – Choosing wisely	Australasian Journal of Ultrasound in Medicine (2020) 23:3 (159-166). Date of Publication: 1 Aug 2020
Baker R.E., Park S.W., Yang W., Vecchi G.A., Jessica E. Metcalf C., Grenfell B.T.	The impact of COVID-19 nonpharmaceutical interventions on the future dynamics of endemic infections	Proceedings of the National Academy of Sciences of the United States of America (2020) 117:48 (30547-30553). Date of Publication: 1 Dec 2020
Bakheet N., Fouad R., Kassem A.M., Hussin W., El-Shazly M.	Persistent hiccup: A rare presentation of COVID-19	Respiratory Investigation (2020). Date of Publication: 2020
Bakhshaliyev N., Uluganyan M., Enhos A., Karacop E., Ozdemir R.	The effect of 5-day course of hydroxychloroquine and azithromycin combination on QT interval in non-ICU COVID19(+) patients	Journal of Electrocardiology (2020) 62 (59-64). Date of Publication: 1 Sep 2020
Balaban Kocas B., Cetinkal G., Ser O.S., Kilci H., Keskin K., Ozcan S.N., Verdi Y., Zeren M.I., Kilickesmez K.	The relation between left ventricular global longitudinal strain and troponin levels in patients hospitalized with COVID-19 pneumonia	International Journal of Cardiovascular Imaging (2020). Date of Publication: 2020
Balada-Llasat J.-M., LaRue H., Kelly C., Rigali L., Pancholi P.	Evaluation of commercial ResPlex II v2.0, MultiCode(®)-PLx, and xTAG(®) respiratory viral panels for the diagnosis of respiratory viral infections in adults	Journal of Clinical Virology (2011) 50:1 (42-45). Date of Publication: January 2011
Balaphas A., Gkoufa K., Meyer J., Peloso A., Bornand A., McKee T.A., Toso C., Popeskou S.-G.	COVID-19 can mimic acute cholecystitis and is associated with the presence of viral RNA in the gallbladder wall	Journal of Hepatology (2020) 73:6 (1566-1568). Date of Publication: 1 Dec 2020
Balata D., Mellergård J., Ekqvist D., Baranowski J., Garcia I.A., Volosyraki M., Broqvist M.	Non-bacterial thrombotic endocarditis: A presentation of COVID-19	European Journal of Case Reports in Internal Medicine (2020) 7:8. Date of Publication: 2020
Balestra G., Kaufmann B.A., Zhou Q.	Use of a Protective Shield Successfully Prevents Exposure to Aerosols and Droplets during Transesophageal Echocardiography	Journal of the American Society of Echocardiography (2020) 33:7 (908-909). Date of Publication: 1 Jul 2020
Balestri R., Termine S., Rech G., Girardelli C.R.	Late onset of acral necrosis after SARS-CoV-2 infection resolution	Journal of the European Academy of Dermatology and Venereology (2020) 34:9 (e448-e449). Date of Publication: 1 Sep 2020
Balestrino R., Rizzone M., Zibetti M., Romagnolo A., Artusi C.A., Montanaro E., Lopiano L.	Onset of Covid-19 with impaired consciousness and ataxia: a case report	Journal of Neurology (2020) 267:10 (2797-2798). Date of Publication: 1 Oct 2020
Ballvé-Martín A., Boned S., Rubiera M.	Thrombotic complication of severe COVID-19 pneumonia: stroke due to atypical paradoxical embolism	Revista de Neurologia (2020) 71:5 (186-190). Date of Publication: 9 Jan 2020
Bangalore S., Sharma A., Slotwiner A., Yatskar L., Harari R., Shah B., Ibrahim H., Friedman G.H., Thompson C., Alviar C.L., Chadow H.L., Fishman G.I., Reynolds H.R., Keller N., Hochman J.S.	ST-segment elevation in patients with Covid-19 — A case series	New England Journal of Medicine (2020) 382:25. Date of Publication: 18 Jun 2020
Bapat A., Maan A., Heist E.K.	Stress-Induced Cardiomyopathy Secondary to COVID-19	Case Reports in Cardiology (2020) 2020 Article Number: 8842150. Date of Publication: 2020
Bar S., Lecourtois A., Diouf M., Goldberg E., Bourbon C., Arnaud E., Domisse L., Dupont H., Gosset P.	The association of lung ultrasound images with COVID-19 infection in an emergency room cohort	Anaesthesia (2020) 75:12 (1620-1625). Date of Publication: 1 Dec 2020
Baracchini C., Pieroni A., Kneihsl M., Azevedo E., Diomedi M., Pascazio L., Wojczal J., Lucas C., Bartels E., Bornstein N.M., Csiba L., Valdueza J., Tsivgoulis G., Malojcic B.	Practice recommendations for neurovascular ultrasound investigations of acute stroke patients in the setting of the COVID-19 pandemic: an expert consensus from the European Society of Neurosonology and Cerebral Hemodynamics	European Journal of Neurology (2020) 27:9 (1776-1780). Date of Publication: 1 Sep 2020
Barchitta A., Pepi M., Monte I., Trocino G., Barbieri A., Ciampi Q., Cresti A., Miceli S., Petrella L., Benedetto F., Daniele M., Antonini-Canterin F.	Lung semiotics ultrasound in COVID-19 infection	Journal of Cardiovascular Echography (2020) 30:6 Supplement 2 (S1-S5). Date of Publication: 1 Oct 2020
Barile L., Cerrano M., Locatelli A., Puppo A., Signorile A.F., Barzaghi N.	Prone ventilation in a 27 week pregnant woman with COVID-19 severe ards	Signa Vitae (2020) 16:1 (199-202). Date of Publication: 2020
Barker P.	PCHD Council Year-in-Review	Journal of the American Society of Echocardiography (2020) 33:9 (A22). Date of Publication: 1 Sep 2020
Barker P.C.A., Lewin M.B., Donofrio M.T., Altman C.A., Ensing G.J., Arya B., Swaminathan M.	Specific Considerations for Pediatric, Fetal, and Congenital Heart Disease Patients and Echocardiography Service Providers during the 2019 Novel Coronavirus Outbreak: Council on Pediatric and Congenital Heart Disease Supplement to the Statement of the American Society of Echocardiography: Endorsed by the Society of Pediatric Echocardiography and the Fetal Heart Society	Journal of the American Society of Echocardiography (2020) 33:6 (658-665). Date of Publication: 1 Jun 2020
Barman H.A., Atici A., Tekin E.A., Baycan O.F., Alici G., Meric B.K., Sit O., Genc O., Er F., Gungor B., Sahin I., Turgut N.	Echocardiographic features of patients with COVID-19 infection: a cross-sectional study	International Journal of Cardiovascular Imaging (2020). Date of Publication: 2020
Baronos S., Prada G., Goeddel L.A., Díaz-Gómez J.L., Pustavoitau A.	Utility of point of care ultrasonography for COVID-19	Journal of Critical Care (2020) 60 (351-352). Date of Publication: 1 Dec 2020
Barrett C.D., Moore H.B., Moore E.E., McIntyre R.C., Moore P.K., Burke J., Hua F., Apgar J., Talmor D.S., Sauaia A., Liptzin D.R., Veress L.A., Yaffe M.B.	Fibrinolytic therapy for refractory COVID-19 acute respiratory distress syndrome: Scientific rationale and review	Research and Practice in Thrombosis and Haemostasis (2020) 4:4 (524-531). Date of Publication: 1 May 2020
Barrett C.D., Oren-Grinberg A., Chao E., Moraco A.H., Martin M.J., Reddy S.H., Ilg A.M., Jhunjhunwala R., Uribe M., Moore H.B., Moore E.E., Baedorf-Kassis E.N., Krajewski M.L., Talmor D.S., Shaefi S., Yaffe M.B.	Rescue therapy for severe COVID-19-associated acute respiratory distress syndrome with tissue plasminogen activator: A case series	Journal of Trauma and Acute Care Surgery (2020) 89:3 (453-457). Date of Publication: 1 Sep 2020
Bartoli A., Alicandro T., Rivi M., Sighinolfi P., Andreone P.	Onset of primary biliary cholangitis associated to guillain-barré syndrome during SARS-COV-2 infection	Hepatology (2020) 72:1 SUPPL (294A). Date of Publication: 1 Nov 2020
Barton J.R., Saade G.R., Sibai B.M.	A Proposed Plan for Prenatal Care to Minimize Risks of COVID-19 to Patients and Providers: Focus on Hypertensive Disorders of Pregnancy	American Journal of Perinatology (2020) 37:8 (837-844). Date of Publication: 1 Jun 2020
Basseal J.M., Campbell Westerway S., McAuley T.	COVID-19: Infection prevention and control guidance for all ultrasound practitioners	Australasian Journal of Ultrasound in Medicine (2020). Date of Publication: 2020
Basseal J.M., Collignon P.	How do healthcare workers in diagnostic imaging minimise risks but maximise performance during the COVID-19 pandemic?	Australasian Journal of Ultrasound in Medicine (2020) 23:2 (87-89). Date of Publication: 1 May 2020
Bastoni D., Poggiali E., Vercelli A., Demichele E., Tinelli V., Iannicelli T., Magnacavallo A.	Prone positioning in patients treated with non-invasive ventilation for COVID-19 pneumonia in an Italian emergency department	Emergency Medicine Journal (2020) 37:9 (565-566). Date of Publication: 1 Sep 2020
Baştuğ B.T.	Teleradiology: A chance to make better evaluation of covid-19 pneumonia imaging	Annals of Clinical and Analytical Medicine (2020) 11:6 (1). Date of Publication: 1 Nov 2020
Batra A., Clark J.R., LaHaye K., Shlobin N.A., Hoffman S.C., Orban Z.S., Colton K., Dematte J.E., Sorond F.A., Koralnik I.J., Liotta E.M.	Transcranial Doppler Ultrasound Evidence of Active Cerebral Embolization in COVID-19	Journal of Stroke and Cerebrovascular Diseases (2021) 30:3 Article Number: 105542. Date of Publication: 1 Mar 2021
Baycan O.F., Barman H.A., Atici A., Tatlisu A., Bolen F., Ergen P., Icten S., Gungor B., Caliskan M.	Evaluation of biventricular function in patients with COVID-19 using speckle tracking echocardiography	International Journal of Cardiovascular Imaging (2020). Date of Publication: 2020
Becker R.C.	Anticipating the long-term cardiovascular effects of COVID-19	Journal of Thrombosis and Thrombolysis (2020) 50:3 (512-524). Date of Publication: 1 Oct 2020
Beckman M., Nyrén S., Kistner A.	A case-report of widespread pulmonary embolism in a middle-aged male seven weeks after asymptomatic suspected COVID 19 infection	Thrombosis Journal (2020) 18:1 Article Number: 19. Date of Publication: 28 Aug 2020
Beckwith-Cohen B., Hoffman A., McLellan G.J., Dubielzig R.R.	Feline Neovascular Vitreoretinopathy and Anterior Segment Dysgenesis With Concurrent Glaucoma in Domestic Cats	Veterinary Pathology (2019) 56:2 (259-268). Date of Publication: 1 Mar 2019
Beeh K.-M., Dhand R.	Pulmonary Therapy 2020 Update and Podcast: Meet the Journal’s Editors-in-Chief	Pulmonary Therapy (2020) 6:1. Date of Publication: 1 Jun 2020
Begnozzi V., Boccalandro E.A., Martinelli I., Peyvandi F.	Telerehabilitation and “zoomtherapy” during sars-cov-2	Blood Transfusion (2020) 18:SUPPL 3 (s332). Date of Publication: 1 Oct 2020
Begnozzi V., Boccalandro E.A., Martinelli I., Peyvandi F.	Telerehabilitation and “zoomtherapy” during sars-cov-2	Blood Transfusion (2020) 18:SUPPL 3 (s332). Date of Publication: 1 Oct 2020
Belhadjer Z., Méot M., Bajolle F., Khraiche D., Legendre A., Abakka S., Auriau J., Grimaud M., Oualha M., Beghetti M., Wacker J., Ovaert C., Hascoet S., Selegny M., Malekzadeh-Milani S., Maltret A., Bosser G., Giroux N., Bonnemains L., Bordet J., Di Filippo S., Mauran P., Falcon-Eicher S., Thambo J.-B., Lefort B., Moceri P., Houyel L., Renolleau S., Bonnet D.	Acute Heart Failure in Multisystem Inflammatory Syndrome in Children in the Context of Global SARS-CoV-2 Pandemic	Circulation (2020) 142:5 (429-436). Date of Publication: 4 Aug 2020
Bellevicine C., Vigliar E., Troncone G.	Thyroid FNA in the time of coronavirus: The interventional cytopathologist point of view	Cancer Cytopathology (2020) 128:8 (589). Date of Publication: 1 Aug 2020
Bemtgen X., Krüger K., Supady A., Duerschmied D., Schibilsky D., Bamberg F., Bode C., Wengenmayer T., Staudacher D.L.	First successful treatment of coronavirus disease 2019 induced refractory cardiogenic plus vasoplegic shock by combination of percutaneous ventricular assist device and extracorporeal membrane oxygenation: A case report	ASAIO Journal (2020) 66:6 (607-609). Date of Publication: 1 Jun 2020
Bendjelid K., Muller L.	Haemodynamic monitoring of COVID-19 patients: Classical methods and new paradigms	Anaesthesia Critical Care and Pain Medicine (2020) 39:5 (551-552). Date of Publication: 1 Oct 2020
Benmalek R., Mechal H., Choukrallah H., Maaroufi A., Benouna E.G., Habbal R., Aissaoui O., Erragh A., Nssiri A., Alharrar R.	Bacterial co-infections and superinfections in COVID-19: A case report of right heart infective endocarditis and literature review	Pan African Medical Journal (2020) 35:2 Supplement 2 (1-4) Article Number: 40. Date of Publication: 2020
Bennett D., De Vita E., Mezzasalma F., Lanzarone N., Cameli P., Bianchi F., Perillo F., Bargagli E., Mazzei M.A., Volterrani L., Scolletta S., Valente S., Franchi F., Frediani B., Sestini P.	Portable Pocket-Sized Ultrasound Scanner for the Evaluation of Lung Involvement in Coronavirus Disease 2019 Patients	Ultrasound in Medicine and Biology (2020). Date of Publication: 2020
Bennett D., Franchi F., De Vita E., Mazzei M.A., Volterrani L., Disanto M.G., Garosi G., Guarnieri A., Cusi M.G., Bargagli E., Scolletta S., Valente S., Gusinu R., Frediani B.	SARS-CoV-2 in pleural fluid in a kidney transplant patient	Postgraduate Medicine (2020). Date of Publication: 2020
Benvenuto A., Carella A.M., Conte M., Florio C., De Luca P., Modola G., Damone F.P., Marinelli T., Nargiso M., Ciavarrella G., Di Pumpo M.	Atypical clinical presentation of COVID-19: A case ofGuillain-Barrè Syndrome related to SARS-CoV-2 infection	Italian Journal of Medicine (2020) 14:SUPPL 2 (119). Date of Publication: 1 Sep 2020
Benyounes N., Van Der Vynckt C., Tibi S., Iglesias A., Salomon L., Gout O., Tibi T.	Echocardiography in Confirmed and Highly Suspected Symptomatic COVID-19 Patients and Its Impact on Treatment Change	Cardiology Research and Practice (2020) 2020 Article Number: 4348598. Date of Publication: 2020
Beretta F., Dassie F., Parolin M., Boscari F., Barbot M., Busetto L., Mioni R., De Carlo E., Scaroni C., Fallo F., Vettor R., Maffei P.	Practical Considerations for the Management of Cushing's Disease and COVID-19: A Case Report	Frontiers in Endocrinology (2020) 11 Article Number: 554. Date of Publication: 11 Sep 2020
Berinstein J.A., Steiner C.A., Hsu C.-Y., Louissaint J., Platt K.D., Reddy C.A., Kassab I.A., Hawa F., Gunaratnam N., Sharma P., Chen V.L.	Hepatic steatosis is associated with elevated alanine aminotransferase (ALT) but not elevated bilirubin or hepatic decompensation in patients with coronavirus disease (COVID)-19	American Journal of Gastroenterology (2020) 115:SUPPL (S579-S580). Date of Publication: 1 Oct 2020
Berman M., Eaton L.A., Watson R.J., Andrepont J.L., Kalichman S.	Social Distancing to Mitigate COVID-19 Risks Is Associated With COVID-19 Discriminatory Attitudes Among People Living with HIV	Annals of behavioral medicine : a publication of the Society of Behavioral Medicine (2020) 54:10 (728-737). Date of Publication: 1 Oct 2020
Bernal-Torres W., Herrera-Escandón Á., Hurtado-Rivera M., Plata-Mosquera C.A., Savarese G., David S., Ferrannini G., Camm C.F.	COVID-19 fulminant myocarditis: A case report	European Heart Journal - Case Reports (2020) 4:FI1. Date of Publication: 1 Oct 2020
Bernardi N., Calvi E., Cimino G., Pascariello G., Nardi M., Cani D., Faggiano P., Vizzardi E., Nunzia D.M., Marco M.	COVID-19 Pneumonia, Takotsubo Syndrome, and Left Ventricle Thrombi	JACC: Case Reports (2020) 2:9 (1359-1364). Date of Publication: 15 Jul 2020
Bertoletti L., Couturaud F., Montani D., Parent F., Sanchez O.	Venous thromboembolism and COVID-19	Respiratory Medicine and Research (2020) 78 Article Number: 100759. Date of Publication: 1 Nov 2020
Betelli M., de Stefano F., Tedeschi A.	Late worsening of COVID-19 pneumonia: Successful treatment with ruxolitinib and steroid	European Journal of Case Reports in Internal Medicine (2020) 7:11 Article Number: 001938. Date of Publication: 14 Oct 2020
Bethell G.S., Rees C.M., Sutcliffe J.R., Hall N.J.	Management and early outcomes of children with appendicitis in the UK and Ireland during the COVID-19 pandemic: A survey of surgeons and observational study	BMJ Paediatrics Open (2020) 4:1 Article Number: e000831. Date of Publication: 22 Oct 2020
Beyls C., Bohbot Y., Huette P., Abou-Arab O., Mahjoub Y.	Tricuspid Longitudinal Annular Displacement for the Assessment of Right Ventricular Systolic Dysfunction during Prone Positioning in Patients with COVID-19	Journal of the American Society of Echocardiography (2020) 33:8 (1055-1057). Date of Publication: 1 Aug 2020
Bhansali S., Minocha P., Phoon C., Henry G., Chakravarti S., Ramirez M., Bhatla P.	Cardiac involvement in a pediatric patient with COVID-19: Looking beyond the nonspecific global cardiac injury	Echocardiography (2020) 37:9 (1488-1491). Date of Publication: 1 Sep 2020
Bhatia R., Sylaja P.N., Padma Srivastava M.V., Khurana D., Pandian J.D., Suri V., Pradeep Kumar V.G., Kumaravelu S., Huded V., Surya N., Sharma A., Kaul S.	Consensus statement-suggested recommendations for acute stroke management during the COVID-19 pandemic: Expert group on behalf of the indian stroke association	Annals of Indian Academy of Neurology (2020) 23:7 Supplement 1 (15-23). Date of Publication: 1 Apr 2020
Bhatia R.T., Marwaha S., Malhotra A., Iqbal Z., Hughes C., Börjesson M., Niebauer J., Pelliccia A., Schmied C., Serratosa L., Papadakis M., Sharma S.	Exercise in the Severe Acute Respiratory Syndrome Coronavirus-2 (SARS-CoV-2) era: A Question and Answer session with the experts Endorsed by the section of Sports Cardiology & Exercise of the European Association of Preventive Cardiology (EAPC)	European Journal of Preventive Cardiology (2020) 27:12 (1242-1251). Date of Publication: 1 Aug 2020
Bhatt H., Singh S.	Venous thromboembolism and COVID-19: a case report and review of the literature	Journal of Medical Case Reports (2020) 14:1 Article Number: 188. Date of Publication: 1 Dec 2020
Bhattacharyya P.J., Attri P.K., Farooqui W.	Takotsubo cardiomyopathy in early term pregnancy: A rare cardiac complication of SARS-CoV-2 infection	BMJ Case Reports (2020) 13:9 Article Number: 239104. Date of Publication: 28 Sep 2020
Bhattacharyya R., Iyer P., Phua G.C., Lee J.H.	The Interplay Between Coagulation and Inflammation Pathways in COVID-19-Associated Respiratory Failure: A Narrative Review	Pulmonary Therapy (2020) 6:2 (215-231). Date of Publication: 1 Dec 2020
Bhayana R., Som A., Li M.D., Carey D.E., Anderson M.A., Blake M.A., Catalano O., Gee M.S., Hahn P.F., Harisinghani M., Kilcoyne A., Lee S.I., Mojtahed A., Pandharipande P.V., Pierce T.T., Rosman D.A., Saini S., Samir A.E., Simeone J.F., Gervais D.A., Velmahos G., Misdraji J., Kambadakone A.	Abdominal imaging findings in COVID-19: Preliminary observations	Radiology (2020) 297:1 (E207-E215). Date of Publication: 1 Oct 2020
Bhoi S., Sahu A.K., Mathew R., Sinha T.P.	Point-of-care ultrasound in COVID-19 pandemic	Postgraduate Medical Journal (2021) 97:1143 (62-63). Date of Publication: 1 Jan 2021
Bilaloglu S., Aphinyanaphongs Y., Jones S., Iturrate E., Hochman J., Berger J.S.	Thrombosis in Hospitalized Patients with COVID-19 in a New York City Health System	JAMA - Journal of the American Medical Association (2020) 324:8 (799-801). Date of Publication: 25 Aug 2020
Biquard L., Valla D., Rautou P.-E.	No evidence for an increased liver uptake of SARS-CoV-2 in metabolic-associated fatty liver disease	Journal of Hepatology (2020) 73:3 (717-718). Date of Publication: 1 Sep 2020
Bitsadze V.O., Grigoreva K., Khizroeva J.K., Pervunina T.M., Tsibizova V.I., Tretyakova M.V., Makatsariya A.D.	Novel coronavirus infection and Kawasaki disease	Journal of Maternal-Fetal and Neonatal Medicine (2020). Date of Publication: 2020
Bittencourt M.S., Generoso G., Craveiro de Melo P.H.M., Peixoto D., de Miranda É.J.F.P., Mesquita E.T., Brandão A.A., Saraiva J.F.K., Barberato S.H., Bacal F., Lopes M.A.C.Q.	Statement – protocol for the reconnection of cardiology services with patients during the COVID-19 pandemic – 2020	Arquivos Brasileiros de Cardiologia (2020) 115:4 (776-799). Date of Publication: 1 Oct 2020
Bizzoca M.E., Campisi G., Lo Muzio L.	An innovative risk-scoring system of dental procedures and safety protocols in the COVID-19 era	BMC oral health (2020) 20:1 (301). Date of Publication: 4 Nov 2020
Bjornstad B., Snover D., Debes J.	Histoplasma hepatitis presenting as mirizzi syndrome	American Journal of Gastroenterology (2020) 115:SUPPL (S1301). Date of Publication: 1 Oct 2020
Blagojevic N.R., Bosnjakovic D., Vukomanovic V., Arsenovic S., Lazic J.S., Tadic M.	Acute pericarditis and severe acute respiratory syndrome coronavirus 2: Case report	International Journal of Infectious Diseases (2020) 101 (180-182). Date of Publication: 1 Dec 2020
Blagova O.V., Varionchik N.V., Beraia M.M., Zaidenov V.A., Kogan E.A., Sarkisova N.D., Nedostup A.V.	COVID-19 pneumonia in patients with chronic myocarditis (recurrent infectious immune): Specifics of the diseases course, the role of basic therapy (Part 1)	Rational Pharmacotherapy in Cardiology (2020) 16:4 (550-556). Date of Publication: 2020
Blaivas M.	A Tale of Undiagnosed Coronavirus Disease 2019 and Continued Disabling Exertional Dyspnea in a Previously Healthy and Active Patient	Journal of ultrasound in medicine : official journal of the American Institute of Ultrasound in Medicine (2020). Date of Publication: 3 Dec 2020
Blasi A., von Meijenfeldt F.A., Adelmeijer J., Calvo A., Ibañez C., Perdomo J., Reverter J.C., Lisman T.	In vitro hypercoagulability and ongoing in vivo activation of coagulation and fibrinolysis in COVID-19 patients on anticoagulation	Journal of Thrombosis and Haemostasis (2020) 18:10 (2646-2653). Date of Publication: 1 Oct 2020
Bleakley C., Singh S., Garfield B., Morosin M., Surkova E., Mandalia M.S., Dias B., Androulakis E., Price L.C., McCabe C., Wort S.J., West C., Li W., Khattar R., Senior R., Patel B.V., Price S.	Right ventricular dysfunction in critically ill COVID-19 ARDS	International Journal of Cardiology (2021). Date of Publication: 2021
Bleakley C., Smith R., Garfield B., Jackson T., Remmington C., Patel B.V., Price S.	Contrast Echocardiography in VV-ECMO-Dependent Patients with COVID-19	Journal of the American Society of Echocardiography (2020) 33:11 (1419-1420). Date of Publication: 1 Nov 2020
Bleibtreu A., Arias P., Vallois D., Debit A., Lermuzeaux M., Rioux C., Cabras O., Lucet J.C., Choquet C., Timsit J.F., Yazdanpanah Y., Lescure F.X.	Delayed management of Staphyloccocus aureus infective endocarditis in a Middle East respiratory syndrome coronavirus possible case hospitalized in 2015 in Paris, France	Clinical Microbiology and Infection (2017) 23:6 (416-417). Date of Publication: 1 Jun 2017
Boccatonda A., Ianniello E.	An atypical presentation of pulmonary embolismin a patient with SARS-CoV-2 pneumonia	Italian Journal of Medicine (2020) 14:SUPPL 2 (119). Date of Publication: 1 Sep 2020
Boccatonda A., Ianniello E., D’Ardes D., Cocco G., Giostra F., Borghi C., Schiavone C.	Can lung ultrasound be used to screen for pulmonary embolism in patients with SARS-CoV-2 pneumonia?	European Journal of Case Reports in Internal Medicine (2020) 7:7. Date of Publication: 2020
Bocci M.G., Maviglia R., Consalvo L.M., Grieco D.L., Montini L., Mercurio G., Nardi G., Pisapia L., Cutuli S.L., Biasucci D.G., Gori C., Rosenkranz R., Candia E.D.E., Carelli S., Natalini D., Antonelli M., Franceschi F.	Thromboelastography clot strength profiles and effect of systemic anticoagulation in COVID-19 acute respiratory distress syndrome: A prospective, observational study	European Review for Medical and Pharmacological Sciences (2020) 24:23 (12466-12479). Date of Publication: 2020
Boelig R.C., Saccone G., Bellussi F., Berghella V.	MFM guidance for COVID-19	American Journal of Obstetrics and Gynecology MFM (2020) 2:2 Supplement Article Number: 100106. Date of Publication: 1 May 2020
Boettler T., Marjot T., Newsome P.N., Mondelli M.U., Maticic M., Cordero E., Jalan R., Moreau R., Cornberg M., Berg T.	Impact of COVID-19 on the care of patients with liver disease: EASL-ESCMID position paper after 6 months of the pandemic	JHEP Reports (2020) 2:5 Article Number: 100169. Date of Publication: 1 Oct 2020
Boettler T., Newsome P.N., Mondelli M.U., Maticic M., Cordero E., Cornberg M., Berg T.	Care of patients with liver disease during the COVID-19 pandemic: EASL-ESCMID position paper	JHEP Reports (2020) 2:3 Article Number: 100113. Date of Publication: 1 Jun 2020
Bollo L., Tommaso G., Bavaro D.F., Laura M., Annalisa S., Gioacchino A., Damiano P., Maria T., Pietro I.	Seroconversion and indolent course of COVID-19 in patients with multiple sclerosis treated with fingolimod and teriflunomide	Journal of the Neurological Sciences (2020) 416 Article Number: 117011. Date of Publication: 15 Sep 2020
Bonadia N., Carnicelli A., Piano A., Buonsenso D., Gilardi E., Kadhim C., Torelli E., Petrucci M., Di Maurizio L., Biasucci D.G., Fuorlo M., Forte E., Zaccaria R., Franceschi F.	Lung Ultrasound Findings Are Associated with Mortality and Need for Intensive Care Admission in COVID-19 Patients Evaluated in the Emergency Department	Ultrasound in Medicine and Biology (2020) 46:11 (2927-2937). Date of Publication: 1 Nov 2020
Bonalumi G., Giambuzzi I., Barbone A., Ranieri C., Cavallotti L., Trabattoni P., Naliato M., Polvani G., Torracca L., Pelenghi S., Ragni F., Russo C.F., Guerra F., Trimarchi S., Civilini E., Romani F., Bellosta R., Losa S., Roberto M., Alamanni F.	A call to action becomes practice: Cardiac and vascular surgery during the COVID-19 pandemic based on the Lombardy emergency guidelines	European Journal of Cardio-thoracic Surgery (2020) 58:2 (319-327). Date of Publication: 1 Aug 2020
Bonnet M., Craighero F., Harbaoui B.	Acute Myocarditis With Ventricular Noncompaction in a COVID-19 Patient	JACC: Heart Failure (2020) 8:7 (599-600). Date of Publication: 1 Jul 2020
Boonyawat K., Chantrathammachart P., Numthavej P., Nanthatanti N., Phusanti S., Phuphuakrat A., Niparuck P., Angchaisuksiri P.	Incidence of thromboembolism in patients with COVID-19: a systematic review and meta-analysis	Thrombosis Journal (2020) 18:1 Article Number: 34. Date of Publication: 1 Dec 2020
Bornstein L., Herzog R.	Lymphopenia and agammaglobulinemia of unclear etiology	Annals of Allergy, Asthma and Immunology (2014) 113:5 SUPPL. 1 (A77). Date of Publication: November 2014
Borowski D., Sieroszewski P., Czuba B., Jaczynska R., Anna K., Kwiatkowski S., Wiechec M., Nocun A., Kaczmarek P., Cnota W., Pietryga M., Basta P., Kosinski P., Pomorski M., Rybak-Krzyszkowska M., Węgrzyn P., Wielgos M., Zimmer M.	Polish Society of Gynecology and Obstetrics statement on safety measures and performance of ultrasound examinations in obstetrics and gynecology during the SARS-CoV-2 pandemic	Ginekologia polska (2020) 91:4 (231-234). Date of Publication: 2020
Borroni B., Gazzina S., Dono F., Mazzoleni V., Liberini P., Carrarini C., Russo M., Pontolillo M., Vecchiet J., Onofrj M., Bonanni L.	Diaphragmatic myoclonus due to SARS-CoV-2 infection	Neurological Sciences (2020) 41:12 (3471-3474). Date of Publication: 1 Dec 2020
Boscolo A., Spiezia L., Correale C., Sella N., Pesenti E., Beghetto L., Campello E., Poletto F., Cerruti L., Cola M., De Cassai A., Pasin L., Eugenio S., Vettor R., Cattelan A.M., Simioni P., Navalesi P.	Different Hypercoagulable Profiles in Patients with COVID-19 Admitted to the Internal Medicine Ward and the Intensive Care Unit	Thrombosis and Haemostasis (2020) 120:10 (1474-1477). Date of Publication: 1 Oct 2020
Bosevski M., Janusevski F., Kapsarov K.	Utility of combined echocardiography and lung ultrasound for coronavirus disease-19 intensive care unit patients: Case series	Open Access Macedonian Journal of Medical Sciences (2020) 8:T1 (408-410). Date of Publication: 2 Jan 2020
Bosso G., Allegorico E., Pagano A., Porta G., Serra C., Minerva V., Mercurio V., Russo T., Altruda C., Arbo P., De Sio C., Dello Vicario F., Numis F.G.	Lung ultrasound as diagnostic tool for SARS-CoV-2 infection	Internal and emergency medicine (2020). Date of Publication: 3 Oct 2020
Bottiroli M., De Caria D., Belli O., Calini A., Andreoni P., Siragusa A., Moreo A., Ammirati E., Mondino M., Fumagalli R.	Takotsubo syndrome as a complication in a critically ill COVID-19 patient	ESC Heart Failure (2020) 7:6 (4297-4300). Date of Publication: 1 Dec 2020
Bourne T., Leonardi M., Kyriacou C., Al-Memar M., Landolfo C., Cibula D., Condous G., Metzger U., Fischerova D., Timmerman D., van den Bosch T.	ISUOG Consensus Statement on rationalization of gynecological ultrasound services in context of SARS-CoV-2	Ultrasound in obstetrics & gynecology : the official journal of the International Society of Ultrasound in Obstetrics and Gynecology (2020) 55:6 (879-885). Date of Publication: 1 Jun 2020
Bouwhuis A., Schober P., Heunks L.M.A., Schwarte L.A.	First, do no harm: bilateral radial artery occlusion in a COVID-19 patient	Journal of Clinical Monitoring and Computing (2020). Date of Publication: 2020
Bove V., Schepis T., Boškoski I., Landi R., Orlandini B., Pontecorvi V., Familiari P., Tringali A., Perri V., Costamagna G.	Bilio-pancreatic endoscopy during COVID-19 pandemic	Therapeutic Advances in Gastroenterology (2020) 13. Date of Publication: 2020
Bovt E.A., Brazhnik V.A., Bulanov A.Yu., Vasilyeva E.Yu., Vuimo T.А., Zateyshchikov E.N., Lipets D.A., Karamzin S.S., Lysenko M.A., Morozova D.A., Nechipurenko D.Yu., Pisaryuk A.S., Protsenko D.A., Pyregov A.V., Rumyantsev S.A., Spiridonov I.S., Tsarenko S.V., Shakhidzhanov S.S., Ataullakhanov F.I., Rumyantsev A.G.	Results of multicenter monitoring of hemostasis parameters in patients with covid-19	Pediatriya - Zhurnal im G.N. Speranskogo (2020) 99:6 (62-73). Date of Publication: 1 Nov 2020
Boyles G.P., Thung S., Gabbe S.G., Landon M.B., Costantine M.M.	Practical considerations for pregnant women with diabetes and severe acute respiratory syndrome coronavirus 2 infection	American Journal of Obstetrics and Gynecology MFM (2020) 2:4 Supplement Article Number: 100210. Date of Publication: 1 Nov 2020
Bracco D.	In reply: Making transesophageal echocardiography safer during COVID-19: is there a role for probe protective equipment (pPE)?	Canadian Journal of Anesthesia (2020) 67:10 (1446-1447). Date of Publication: 1 Oct 2020
Bracco D.	In reply: Making transesophageal echocardiography safer during COVID-19: is there a role for probe protective equipment (pPE)?	Canadian journal of anaesthesia = Journal canadien d'anesthesie (2020) 67:10 (1446-1447). Date of Publication: 1 Oct 2020
Bracco D.	Safe(r) transesophageal echocardiography and COVID-19	Canadian Journal of Anesthesia (2020) 67:8 (1101-1103). Date of Publication: 1 Aug 2020
Brachini G., Sapienza P., Cirillo B., Fonsi G.B., Crocetti D., Mingoli A.	Role of lung ultrasound in patients requiring emergency surgery during COVID-19 Pandemic	British Journal of Surgery (2020) 107:13 (e669). Date of Publication: 1 Dec 2020
Braga L.F.B., Sass N.	Coronavírus 2019, trombocitopenia e síndrome HELLP: Associação ou coincidência?	Revista brasileira de ginecologia e obstetricia : revista da Federacao Brasileira das Sociedades de Ginecologia e Obstetricia (2020) 42:10 (669-671). Date of Publication: 1 Oct 2020
Braham M., Khrouf M., Chaabene K., Mustapha S.F.B., Hacheni F., Halouani L., Berjeb K.K., Kerkeni W., Mouelhi C., Mahbouli L.A., Ajina M., Midassi H., Touil A.B.B., Ouertatani H., Hamouda M.B.	Tunisian recommendations for a resumption of reproductive medicine activity in the Covid-19 pandemic	Tunisie Medicale (2020) 98:5 (343-347). Date of Publication: 2020
Brahier T., Meuwly J.-Y., Pantet O., Brochu Vez M.-J., Gerhard Donnet H., Hartley M.-A., Hugli O., Boillat-Blanco N.	Lung ultrasonography for risk stratification in patients with COVID-19: a prospective observational cohort study	Clinical infectious diseases : an official publication of the Infectious Diseases Society of America (2020). Date of Publication: 17 Sep 2020
Brambilla I., Tosca M.A., De Filippo M., Licari A., Piccotti E., Marseglia G.L., Ciprandi G.	Special Issues for Coronavirus Disease 2019 in Children and Adolescents	Obesity (2020) 28:8 (1369). Date of Publication: 1 Aug 2020
Brancatella A., Ricci D., Cappellani D., Viola N., Sgrò D., Santini F., Latrofa F.	Is subacute thyroiditis an underestimated manifestation of SARS-CoV-2 infection? Insights from a case series	Journal of Clinical Endocrinology and Metabolism (2020) 105:10 (1-5). Date of Publication: 1 Oct 2020
Brancatella A., Ricci D., Cappellani D., Viola N., Sgrò D., Santini F., Latrofa F.	Is subacute thyroiditis an underestimated manifestation of SARS-CoV-2 infection? insights from a case series	Journal of Clinical Endocrinology and Metabolism (2020) 105:10 (1-5). Date of Publication: 2020
Brancatella A., Ricci D., Viola N., Sgrò D., Santini F., Latrofa F.	Subacute thyroiditis after sars-COV-2 infection	Journal of Clinical Endocrinology and Metabolism (2020) 105:7 (2367-2370). Date of Publication: 1 Jul 2020
Brancatella A., Ricci D., Viola N., Sgrò D., Santini F., Latrofa F.	Subacute thyroiditis after Sars-COV-2 infection	Journal of Clinical Endocrinology and Metabolism (2020) 105:7 (2367-2370). Date of Publication: 1 Jul 2020
Brandão A.A.G.S., Farias D.L.C., Rojas S.O., Ordinola A.A.M., Queiroz V.M., Scheinberg P., Veiga V.	THROMBOEMBOLIC AND BLEEDING EVENTS IN ICU PATIENTS WITH COVID-19: RESULTS FROM A BRAZILIAN TERTIARY HOSPITAL	Hematology, Transfusion and Cell Therapy (2020) 42 Supplement 2 (560). Date of Publication: 1 Nov 2020
Brewer N., Huang G., Kwon Y.	Sonographer safety issues during the COVID-19 pandemic	Journal of Echocardiography (2020) 18:3 (197-198). Date of Publication: 1 Sep 2020
Briosa e Gala A., Hinton J., Sirohi R.	Cardiogenic shock due to acute severe ischemic mitral regurgitation	American Journal of Emergency Medicine (2020). Date of Publication: 2020
Brito D., Meester S., Yanamala N., Patel H.B., Balcik B.J., Casaclang-Verzosa G., Seetharam K., Riveros D., Beto R.J., Balla S., Monseau A.J., Sengupta P.P.	High Prevalence of Pericardial Involvement in College Student Athletes Recovering From COVID-19	JACC: Cardiovascular Imaging (2020). Date of Publication: 2020
[truncated: 2,078 more rows]

## Sheet: medRxiv
First Author	Title	Journal
[truncated: 198 more rows]

## Sheet: bioRxiv
First Author	Title	Journal
[truncated: 29 more rows]
